# Supplementary material for: Evolution of Metabolome and Transcriptome Supports a Hierarchical Organization of Adaptive Traits
Source: Genome Biol Evol. 2023 May 26;15(6):evad098. doi: 10.1093/gbe/evad098 (PMC10246829; doi:10.1093/gbe/evad098)
Supplement: evad098_Supplementary_Data [file evad098_supplementary_data.zip]

Archive with 2 entries (2 files):
- Supplementary_information_v1.docx
- supplementary table.xlsx
