# Supplementary material for: Evolution of Metabolome and Transcriptome Supports a Hierarchical Organization of Adaptive Traits
Source: Genome Biol Evol. 2023 May 26;15(6):evad098. doi: 10.1093/gbe/evad098 (PMC10246829; doi:10.1093/gbe/evad098)
Supplement: evad098_Supplementary_Data [file evad098_supplementary_data.zip › supplementary table.xlsx]

## Sheet: TableS1-pop.1
Name	Diff (logFC)	Avg. (logCPM)	LR	padj
dsim_PG00003	0.349177	3.19188	7.81657	0.0427314
dsim_PG00018	-0.472348	3.21484	17.5114	0.000771607
dsim_PG00029	-0.286905	8.3985	12.6768	0.00587782
dsim_PG00030	-0.620069	5.0268	17.8343	0.000669585
dsim_PG00054	0.325092	9.93991	12.7255	0.00576043
dsim_PG00061	0.573489	2.04621	10.5076	0.0144975
dsim_PG00080	0.369798	2.99472	8.15904	0.0373011
dsim_PG00086	0.505381	5.08149	26.4036	1.53148e-05
dsim_PG00092	-0.825046	2.54529	13.0931	0.00496328
dsim_PG00114	0.322644	9.67236	8.3472	0.0348172
dsim_PG00121	-0.552137	6.66226	11.4672	0.0097521
dsim_PG00129	0.387877	3.93307	15.3347	0.00187398
dsim_PG00141	0.638019	3.88903	20.3396	0.000227251
dsim_PG00146	-0.773129	2.32497	8.81614	0.0287638
dsim_PG00237	-0.499727	2.40566	10.3435	0.015546
dsim_PG00256	-0.599182	2.03464	11.7957	0.00847668
dsim_PG00275	0.431947	6.79973	29.2202	4.52223e-06
FBgn0000014	0.412478	4.6095	18.452	0.000513189
FBgn0000044	-0.454394	9.58324	20.2128	0.000239397
FBgn0000045	-0.995303	10.0688	26.9574	1.21198e-05
FBgn0000046	-0.436122	8.45812	35.3087	3.37019e-07
FBgn0000047	-1.85831	8.09318	41.6134	2.07843e-08
FBgn0000055	0.618903	11.5811	13.0673	0.00502236
FBgn0000092	1.22552	3.57526	45.104	4.68414e-09
FBgn0000099	0.350705	5.59075	14.3784	0.00284243
FBgn0000120	0.257831	10.2213	14.1951	0.00305692
FBgn0000121	0.410242	10.7519	39.3445	5.55027e-08
FBgn0000183	0.17562	7.03124	8.21198	0.0365968
FBgn0000229	0.210942	5.82039	10.4823	0.0146643
FBgn0000261	0.261117	9.96054	8.47683	0.0331131
FBgn0000313	-0.193505	8.82422	9.67228	0.0204317
FBgn0000326	0.225509	5.03406	7.87245	0.0417185
FBgn0000409	-0.351287	10.086	10.0912	0.0170846
FBgn0000416	0.214887	9.95602	9.86267	0.0189323
FBgn0000473	-0.540341	8.16787	9.36196	0.0232142
FBgn0000477	0.280429	5.266	8.89876	0.0277387
FBgn0000492	0.481705	3.48528	17.6111	0.000739604
FBgn0000497	-0.743961	3.90921	19.5189	0.00032054
FBgn0000504	0.426249	6.78042	12.545	0.00622477
FBgn0000527	-0.304089	5.46075	12.7553	0.00570343
FBgn0000536	0.416808	7.12524	49.2652	7.77533e-10
FBgn0000556	0.192875	11.5432	8.96571	0.0271319
FBgn0000568	0.219993	6.9873	8.01272	0.0396371
FBgn0000579	-0.329663	10.1332	10.0874	0.0171022
FBgn0000594	0.563761	1.932	9.80774	0.0193326
FBgn0000659	0.301745	5.93795	12.8734	0.00544374
FBgn0000667	-0.574421	9.03446	32.1439	1.33047e-06
FBgn0001083	-0.42715	3.58939	13.0326	0.00508462
FBgn0001091	-0.559396	11.1408	15.0881	0.00207137
FBgn0001098	-0.275225	9.00815	11.3897	0.0100555
FBgn0001128	-0.361891	9.62199	10.2858	0.0159506
FBgn0001186	-0.190847	8.7287	9.37475	0.0231161
FBgn0001208	0.367601	8.13082	10.9056	0.0124222
FBgn0001215	-0.186248	7.96292	8.34793	0.0348172
FBgn0001216	-0.250431	7.99073	11.65	0.00897663
FBgn0001218	-0.350456	9.2331	23.325	6.1967e-05
FBgn0001225	-0.242025	6.52195	9.27776	0.0239354
FBgn0001253	-0.477783	2.97448	8.9196	0.0275483
FBgn0001257	0.438267	5.13627	22.2342	9.92994e-05
FBgn0001258	0.564996	5.83284	36.7053	1.80641e-07
FBgn0001332	0.253146	5.46242	9.8889	0.0187498
FBgn0001994	0.248277	6.24429	10.8076	0.0128959
FBgn0001995	-0.444174	4.33587	16.6747	0.00107816
FBgn0002121	0.23255	7.11943	8.07187	0.0386786
FBgn0002306	-0.269542	5.63767	11.8709	0.00826624
FBgn0002441	-0.323888	5.82524	19.4378	0.000331474
FBgn0002565	2.11761	8.59123	8.77409	0.0293036
FBgn0002577	-0.672666	1.47275	10.7874	0.0129606
FBgn0002607	0.193671	10.1061	8.36002	0.0347199
FBgn0002641	0.348243	4.22566	8.30326	0.0353444
FBgn0002719	0.517415	9.18908	35.3265	3.37019e-07
FBgn0002772	-0.717616	9.44298	24.4795	3.76567e-05
FBgn0002773	-1.04645	10.0235	38.8872	6.72291e-08
FBgn0002789	-0.256185	8.156	13.7452	0.00373028
FBgn0002930	0.272268	7.22417	12.6084	0.00605206
FBgn0002945	0.469292	4.74583	24.3905	3.92554e-05
FBgn0003011	-0.636472	2.00093	8.60144	0.0315204
FBgn0003067	0.766633	9.46709	15.8121	0.00156449
FBgn0003068	0.420262	6.40133	29.4032	4.19635e-06
FBgn0003071	-0.322931	9.117	21.2764	0.000151456
FBgn0003074	-0.215525	9.5426	8.68882	0.0304038
FBgn0003134	0.268178	7.28331	15.9852	0.00144879
FBgn0003141	-0.244489	5.0453	10.5798	0.0140532
FBgn0003149	-0.616721	10.0919	40.0514	4.16649e-08
FBgn0003162	-0.421349	6.50039	22.6005	8.56525e-05
FBgn0003261	0.182705	9.38962	7.70564	0.0447866
FBgn0003279	0.202554	10.0083	10.6043	0.013945
FBgn0003308	0.391284	5.29179	8.45027	0.0334289
FBgn0003346	-0.262529	5.02522	10.8203	0.0128376
FBgn0003360	-0.436793	10.9792	17.2398	0.000857859
FBgn0003499	-0.412044	4.3354	11.7635	0.00860164
FBgn0003507	0.261268	5.92154	9.85287	0.0189816
FBgn0003512	-0.497228	3.32283	19.8152	0.000286464
FBgn0003567	-0.284468	5.07607	11.0093	0.0119325
FBgn0003721	-0.54466	9.4507	30.628	2.53331e-06
FBgn0003731	0.286302	6.61652	20.0151	0.000260457
FBgn0003748	0.229779	9.39278	15.2147	0.00196276
FBgn0003863	0.328719	11.3854	12.4528	0.00650172
FBgn0003867	0.37775	5.45024	20.0883	0.000251471
FBgn0003890	0.21563	6.75203	9.48956	0.0220121
FBgn0003963	0.5281	4.1166	31.3778	1.81937e-06
FBgn0004028	-0.63291	9.61674	40.3414	3.64881e-08
FBgn0004057	0.381797	7.86652	25.1915	2.7165e-05
FBgn0004107	0.55331	2.34053	12.7906	0.00563868
FBgn0004117	-0.576646	9.86121	35.0155	3.83273e-07
FBgn0004168	-0.42965	2.92601	11.0424	0.0118079
FBgn0004169	-0.617213	10.1658	41.6029	2.07843e-08
FBgn0004227	-0.211986	6.34168	8.61377	0.0313561
FBgn0004363	-0.274288	9.96637	8.69629	0.0303647
FBgn0004372	-0.378452	2.99128	7.93487	0.0407233
FBgn0004397	-0.31576	7.09131	27.9876	7.83439e-06
FBgn0004406	-0.380792	2.80521	7.97346	0.0401653
FBgn0004432	0.212535	9.05284	8.3638	0.0347036
FBgn0004507	-0.700808	10.2895	46.4254	2.5024e-09
FBgn0004512	0.227465	7.49877	8.26067	0.0359451
FBgn0004516	-0.214052	7.37824	9.49007	0.0220121
FBgn0004569	-0.285665	3.92907	7.73915	0.0442638
FBgn0004575	-0.226496	6.95881	7.50004	0.0487253
FBgn0004583	0.354231	6.22939	9.57489	0.021353
FBgn0004620	-0.598689	3.29738	20.5081	0.000212662
FBgn0004646	-0.206938	6.78118	13.0923	0.00496328
FBgn0004654	0.355714	8.01185	8.65195	0.0309215
FBgn0004795	0.262938	6.05009	13.7871	0.00367232
FBgn0004885	0.366422	6.54609	17.0188	0.000947344
FBgn0004888	-0.301243	7.97509	15.5826	0.00172146
FBgn0004893	0.304857	5.22428	19.7618	0.000292764
FBgn0004913	-0.287557	5.11211	11.9973	0.00785662
FBgn0005278	0.295312	8.3272	19.1622	0.000372996
FBgn0005612	0.322086	5.99052	17.8577	0.000663146
FBgn0005614	-0.228967	8.88611	12.4744	0.00644551
FBgn0005616	-0.312813	4.51447	12.394	0.00665196
FBgn0005626	-0.301634	6.09015	9.16914	0.0249134
FBgn0005633	-0.880875	7.57483	20.9886	0.000174148
FBgn0005696	-0.24366	4.73953	8.43152	0.033718
FBgn0010019	0.367229	13.8443	17.7812	0.000683265
FBgn0010051	0.257765	7.08906	8.2512	0.0360737
FBgn0010078	0.227997	8.86969	7.97776	0.0401331
FBgn0010217	-0.344515	11.5193	13.6991	0.00380691
FBgn0010225	0.400922	9.57031	13.9236	0.00344368
FBgn0010226	-0.332172	9.13797	30.3349	2.86041e-06
FBgn0010228	0.420848	7.10282	41.3319	2.3079e-08
FBgn0010238	0.219605	6.63758	10.2033	0.0164622
FBgn0010241	-0.42143	6.98512	14.6805	0.00248263
FBgn0010263	-0.248622	8.84803	14.804	0.00234761
FBgn0010316	0.265377	4.71708	7.57495	0.0473963
FBgn0010383	0.306009	4.44031	9.30885	0.0237066
FBgn0010423	-0.739924	4.47507	24.7216	3.36813e-05
FBgn0010452	-0.391497	3.01866	8.77997	0.0292353
FBgn0010470	0.238345	7.12403	16.3328	0.00124796
FBgn0010482	-0.38973	8.74413	16.7635	0.00104206
FBgn0010531	-0.325745	3.51481	7.4716	0.0492799
FBgn0010607	-0.639298	2.33699	19.4111	0.00033514
FBgn0010762	0.205637	5.80929	8.55024	0.0320779
FBgn0010786	-0.262706	7.17057	15.2767	0.00192122
FBgn0010808	-0.367884	6.24047	15.8543	0.00153957
FBgn0010830	-0.277506	5.15175	8.3104	0.0353397
FBgn0011204	-0.289948	6.83148	16.9158	0.000985848
FBgn0011205	0.463982	8.02434	50.8833	3.77401e-10
FBgn0011211	-0.580772	11.247	22.513	8.89371e-05
FBgn0011227	-0.27187	7.68265	9.53254	0.0217246
FBgn0011286	-0.34721	8.63883	11.4591	0.00978245
FBgn0011289	0.197866	6.36327	9.28245	0.0239352
FBgn0011361	-0.422978	7.39582	15.2086	0.00196536
FBgn0011455	-0.268313	7.7411	8.80167	0.0289411
FBgn0011555	-0.843656	6.68921	23.7246	5.23248e-05
FBgn0011556	-0.340538	4.57039	11.4859	0.00966691
FBgn0011566	-0.350853	3.50016	10.9712	0.0121062
FBgn0011573	-0.211098	5.87745	7.89432	0.0414362
FBgn0011576	-0.358789	5.69433	15.6941	0.00164478
FBgn0011591	-0.251069	4.26021	9.83841	0.0190918
FBgn0011704	0.334621	3.77764	9.29182	0.0238493
FBgn0011740	0.217439	6.08872	11.4949	0.00963251
FBgn0011746	0.359902	5.48367	16.579	0.00112793
FBgn0011763	0.196272	6.08085	8.14246	0.0375556
FBgn0013753	-0.307549	3.5013	7.73235	0.0443296
FBgn0013770	0.240329	9.15576	14.0803	0.00321145
FBgn0013772	-0.898724	6.55998	10.0497	0.0173819
FBgn0014020	0.207698	8.55419	9.46059	0.0222963
FBgn0014135	-0.393292	3.54228	8.5827	0.0317572
FBgn0014343	0.528378	4.01649	31.0393	2.09678e-06
FBgn0014391	-0.516106	8.28064	24.5291	3.69875e-05
FBgn0014396	0.447071	9.25681	53.1754	1.31541e-10
FBgn0014455	0.449163	6.07433	16.4592	0.00118555
FBgn0014469	-0.540786	7.12729	11.7216	0.00869416
FBgn0014859	-0.430691	3.30476	8.31308	0.0353294
FBgn0014861	-0.515757	2.24638	8.72776	0.029951
FBgn0014863	-0.26786	8.31691	13.2065	0.00472119
FBgn0014868	0.196079	6.19455	7.46824	0.0493046
FBgn0014869	-0.457631	8.55761	17.1085	0.000912657
FBgn0015011	0.315979	5.00455	14.521	0.0026729
FBgn0015033	0.651669	4.32892	53.9043	1.03142e-10
FBgn0015034	0.344928	4.81785	7.93695	0.0407233
FBgn0015229	0.249327	5.8277	8.55725	0.032021
FBgn0015336	0.4555	3.6372	16.3042	0.00125868
FBgn0015513	0.258389	7.32355	12.0106	0.00781167
FBgn0015541	-0.362485	6.76035	27.2254	1.09655e-05
FBgn0015544	-0.240013	4.993	7.66556	0.0455575
FBgn0015570	0.286341	5.06077	9.95227	0.0182297
FBgn0015575	0.236768	7.54262	8.95456	0.0271984
FBgn0015576	0.420356	6.58632	33.5106	7.49067e-07
FBgn0015623	0.185013	10.7198	8.48273	0.0330624
FBgn0015663	0.748726	4.36075	18.7131	0.000454959
FBgn0015756	0.203625	8.98051	11.3308	0.0103112
FBgn0015799	-0.2516	5.27073	9.01741	0.0266186
FBgn0015805	0.240294	4.93122	8.84339	0.0284392
FBgn0015806	0.340931	7.15807	17.015	0.000947344
FBgn0015924	0.209655	7.21397	9.69542	0.020258
FBgn0016013	0.417622	4.85534	10.8522	0.0126786
FBgn0016078	0.24015	5.59071	10.544	0.0142795
FBgn0016119	-0.434114	8.82015	17.9631	0.000638933
FBgn0016122	-0.349494	7.98814	22.4194	9.22807e-05
FBgn0016650	0.490799	4.35153	26.7526	1.312e-05
FBgn0016675	0.495487	5.88635	13.2484	0.00465328
FBgn0016684	0.584337	5.92136	26.8503	1.2539e-05
FBgn0016691	-0.44506	9.04475	12.1852	0.00725236
FBgn0016694	0.313938	9.59342	12.8175	0.00557502
FBgn0016696	0.201746	6.70466	11.8698	0.00826624
FBgn0016794	0.227651	5.4137	7.98824	0.0399957
FBgn0016984	0.178627	5.93933	8.90056	0.0277387
FBgn0017418	-0.355014	7.70655	19.1568	0.000372996
FBgn0017430	-0.391963	4.00219	7.88868	0.0414734
FBgn0017448	0.398587	4.39541	9.80464	0.0193454
FBgn0017545	0.181103	10.081	7.54611	0.0477749
FBgn0017577	0.370636	2.61087	8.1633	0.0372892
FBgn0019644	-0.369394	9.24501	9.93544	0.0183585
FBgn0019886	0.200244	8.18676	12.4249	0.00657112
FBgn0019928	-0.576257	4.99319	10.1812	0.0165527
FBgn0019932	0.439071	6.30601	30.2533	2.94048e-06
FBgn0019957	-0.347063	8.30225	14.1476	0.00311563
FBgn0020235	-0.522507	8.72786	14.3203	0.00290224
FBgn0020236	0.356568	9.70092	7.55143	0.0477396
FBgn0020294	-0.256181	5.36749	10.8401	0.0127417
FBgn0020372	-0.243961	6.12407	10.8699	0.0125879
FBgn0020389	-0.542706	4.15063	28.3375	6.73949e-06
FBgn0020521	-0.432896	6.70748	43.3899	9.35157e-09
FBgn0020545	0.552296	6.68949	41.8597	1.92201e-08
FBgn0020660	0.24361	7.40995	11.0095	0.0119325
FBgn0020762	0.300234	4.48146	9.81704	0.0192561
FBgn0020764	-0.230269	8.25327	10.2011	0.0164643
FBgn0020910	0.165726	9.99662	8.18299	0.0370769
FBgn0020912	0.272303	5.22178	9.1787	0.024888
FBgn0021776	0.510197	2.85517	9.76086	0.0197707
FBgn0021825	-0.210305	5.47026	8.40682	0.0340643
FBgn0021906	-0.344637	9.35739	13.5193	0.00410549
FBgn0021953	0.196795	8.08415	11.7481	0.00863912
FBgn0021967	-0.30644	7.47503	11.9738	0.00792396
FBgn0022160	-0.295516	9.18051	8.12174	0.0378708
FBgn0022213	0.207983	4.84009	7.70621	0.0447866
FBgn0022224	-0.484886	2.25711	8.8275	0.0286365
FBgn0022355	1.10862	10.4447	13.8696	0.00352037
FBgn0022359	0.315787	5.06861	9.74081	0.0199056
FBgn0022720	-0.240279	5.01315	11.3812	0.0100729
FBgn0022772	-0.382776	3.45376	10.8899	0.0124827
FBgn0022800	-0.369839	3.90799	11.866	0.00827207
FBgn0022893	-0.305385	6.14373	22.3575	9.41999e-05
FBgn0022943	-0.283536	3.55484	7.53283	0.0480223
FBgn0022986	0.277227	5.26221	9.31036	0.0237066
FBgn0023000	0.523673	2.86564	11.6504	0.00897663
FBgn0023023	0.240408	5.59634	9.85337	0.0189816
FBgn0023096	-0.58368	1.90984	9.69153	0.0202803
FBgn0023415	0.260688	7.51113	11.8538	0.00831126
FBgn0023441	0.214829	8.2793	12.1984	0.00722155
FBgn0023479	0.222236	9.13717	7.61445	0.0465119
FBgn0023495	1.55113	2.07469	9.22714	0.0243652
FBgn0023507	0.3408	7.15747	12.045	0.00768729
FBgn0023526	0.338265	5.07883	9.82531	0.0192084
FBgn0023527	-0.461185	3.23579	9.49948	0.0219367
FBgn0023528	0.197554	6.04179	8.04772	0.0389799
FBgn0023531	-0.21973	6.3142	8.10741	0.0380491
FBgn0023537	0.250766	7.08026	7.8022	0.0430069
FBgn0023542	0.463416	4.52717	36.2661	2.20596e-07
FBgn0023550	0.798995	5.57133	58.6668	1.18432e-11
FBgn0024191	-0.29539	3.60089	7.57326	0.0473963
FBgn0024289	1.18389	7.4158	9.95508	0.0182211
FBgn0024294	-0.520788	3.19646	15.9096	0.00150155
FBgn0024329	0.192788	6.6444	8.40365	0.0340944
FBgn0024352	-0.377119	6.364	35.0889	3.73153e-07
FBgn0024371	-0.245239	4.76386	7.94297	0.0406367
FBgn0024733	0.198489	9.79477	7.66534	0.0455575
FBgn0024957	0.387344	7.09822	28.0471	7.64258e-06
FBgn0024958	-0.271136	5.47583	15.8403	0.00154456
FBgn0024989	-0.90503	2.16953	31.3331	1.84483e-06
FBgn0025391	-0.266752	3.56353	8.09942	0.038156
FBgn0025454	-0.284476	11.1339	7.55343	0.0477286
FBgn0025456	0.241354	5.82252	7.94442	0.0406367
FBgn0025519	-0.276666	4.26212	8.96201	0.027162
FBgn0025549	0.483637	5.295	34.3243	5.1846e-07
FBgn0025573	-0.26379	4.63207	7.44324	0.0498325
FBgn0025592	0.432948	5.98316	27.3246	1.04759e-05
FBgn0025595	0.432749	5.67057	20.4713	0.00021536
FBgn0025628	0.269676	7.06783	9.51827	0.021778
FBgn0025632	-0.338771	2.92657	9.47253	0.0221736
FBgn0025682	-0.253325	6.06406	15.4809	0.00178663
FBgn0025683	0.266174	9.70337	19.3543	0.000343238
FBgn0025687	0.721302	4.75	20.2145	0.000239397
FBgn0025697	0.221332	6.19256	12.5894	0.00609614
FBgn0025709	0.813345	4.89032	8.48522	0.0330455
FBgn0025712	-0.299902	5.71599	15.4405	0.00180009
FBgn0025725	-0.191787	6.89209	10.6431	0.0137152
FBgn0025808	-0.495376	2.69632	8.82559	0.0286408
FBgn0025879	0.300559	6.45837	17.9229	0.000650872
FBgn0026061	-0.234251	6.88548	8.99235	0.0269255
FBgn0026077	-0.82554	4.51027	43.3572	9.35157e-09
FBgn0026079	-0.355966	4.01355	12.343	0.00677806
FBgn0026084	0.249801	7.32531	13.1844	0.00476226
FBgn0026176	-0.302678	5.44202	11.5888	0.00925274
FBgn0026179	-0.16354	7.25864	7.79624	0.0431037
FBgn0026190	0.519385	2.12929	7.6632	0.0455772
FBgn0026197	0.423306	7.11224	17.4078	0.0008006
FBgn0026268	-0.282173	5.03424	10.7342	0.0132482
FBgn0026314	-0.288673	6.74908	10.0772	0.0171601
FBgn0026403	-0.451479	3.13715	18.0498	0.000618541
FBgn0026415	0.195136	9.2674	7.94868	0.0405916
FBgn0026418	-0.163424	7.7874	9.09404	0.0257639
FBgn0026438	-0.234645	6.83895	11.9076	0.00815529
FBgn0026576	0.519745	7.01986	46.0046	3.02798e-09
FBgn0026598	-0.624478	2.74042	15.5871	0.00172146
FBgn0027073	-0.312082	6.86122	11.9912	0.00787188
FBgn0027079	-0.181894	5.78773	7.61843	0.046444
FBgn0027291	-0.614188	9.44872	29.0782	4.83462e-06
FBgn0027348	-0.636139	6.4797	39.662	4.93175e-08
FBgn0027356	-0.298385	8.13884	20.3371	0.000227251
FBgn0027514	-0.309067	3.15167	7.57244	0.0473963
FBgn0027550	0.244348	5.59538	9.32898	0.0235157
FBgn0027552	0.350179	7.53812	16.8002	0.00102918
FBgn0027560	0.169309	10.4925	7.44807	0.0497514
FBgn0027578	0.494041	6.22145	19.7089	0.000297296
FBgn0027579	0.420262	7.64239	11.8474	0.00832179
FBgn0027580	0.434414	9.35515	31.0786	2.07071e-06
FBgn0027584	1.52833	5.06733	9.89025	0.0187498
FBgn0027586	0.208551	6.86558	7.55604	0.0477234
FBgn0027590	0.312759	8.27532	10.6564	0.0136388
FBgn0027594	0.325806	7.50613	22.7552	8.03064e-05
FBgn0027598	0.217714	6.88056	12.1673	0.00729868
FBgn0027600	-1.14491	3.65288	41.2241	2.39885e-08
FBgn0027608	-0.238169	7.55655	17.3956	0.000801976
FBgn0027609	-0.25982	4.26843	7.83544	0.0424177
FBgn0027660	0.287219	5.59817	16.3439	0.00124527
FBgn0027785	-0.430075	7.39528	17.4035	0.0008006
FBgn0027790	-0.366857	4.51759	11.7451	0.0086413
FBgn0027793	-0.848101	2.36922	29.2792	4.4153e-06
FBgn0027929	0.618626	2.36727	14.2925	0.00293375
FBgn0027930	0.2669	5.19337	10.4702	0.0147104
FBgn0027932	-0.361202	8.08902	22.2636	9.84736e-05
FBgn0028325	-0.317682	7.92242	16.341	0.00124527
FBgn0028327	0.286431	7.24317	14.8719	0.00227599
FBgn0028336	-0.404749	7.75095	15.076	0.00208081
FBgn0028342	-0.567554	8.60118	19.5324	0.000319229
FBgn0028374	0.539171	2.4004	10.7416	0.013223
FBgn0028379	-0.197417	6.47312	8.39768	0.0341776
FBgn0028381	0.280086	5.13598	8.68752	0.0304038
FBgn0028398	-0.31544	3.77672	10.1657	0.0166185
FBgn0028480	0.248124	8.7875	15.9047	0.00150226
FBgn0028482	-0.289471	6.11401	13.6947	0.00380691
FBgn0028491	0.256311	7.95403	10.6645	0.0135948
FBgn0028494	-0.223051	8.61405	10.1264	0.0168803
FBgn0028496	0.667364	5.74179	81.5354	2.06197e-16
FBgn0028507	-0.324231	4.45045	13.539	0.00407566
FBgn0028539	0.200936	6.51979	11.4226	0.00993862
FBgn0028561	-0.692012	3.14997	24.9024	3.08108e-05
FBgn0028570	-0.286203	4.32949	7.48894	0.0489526
FBgn0028573	-0.467152	2.18488	10.7174	0.0133185
FBgn0028579	-0.194295	7.7551	10.0749	0.0171636
FBgn0028583	0.338346	10.0624	12.1799	0.00726286
FBgn0028622	-0.312501	4.60248	12.084	0.00755318
FBgn0028670	-0.235589	8.00039	15.7403	0.00160833
FBgn0028683	-0.293544	3.40104	8.46157	0.0333352
FBgn0028685	0.262884	6.14887	15.4551	0.00179647
FBgn0028686	0.246746	6.21706	15.4609	0.00179647
FBgn0028699	-0.212061	5.77698	8.10114	0.0381503
FBgn0028841	0.543984	2.89232	8.64883	0.0309346
FBgn0028872	0.375775	5.24787	10.8945	0.0124668
FBgn0028894	0.322467	3.85852	9.07018	0.0260052
FBgn0028950	-0.514707	5.02523	10.8266	0.0128094
FBgn0028978	0.256952	5.62084	10.7126	0.0133227
FBgn0029091	0.46125	4.90328	28.4565	6.45647e-06
FBgn0029092	0.186149	8.13977	8.33649	0.0349062
FBgn0029093	0.280183	8.55638	17.5521	0.000759074
FBgn0029095	0.200458	5.76311	8.05602	0.0388943
FBgn0029170	-0.849586	1.82284	14.1974	0.00305692
FBgn0029506	0.216323	8.16997	9.06204	0.0260729
FBgn0029507	0.653176	6.27158	79.199	5.50348e-16
FBgn0029508	0.236796	6.74155	11.346	0.0102397
FBgn0029664	-0.378878	4.85236	18.234	0.000567657
FBgn0029689	0.35362	5.24741	17.8833	0.000657637
FBgn0029766	0.683329	6.19507	19.4883	0.000324737
FBgn0029768	-0.30186	4.50017	9.31202	0.0237066
FBgn0029769	0.594952	4.93489	40.3547	3.64881e-08
FBgn0029785	0.219319	9.06649	10.0816	0.0171383
FBgn0029801	0.193482	6.64649	8.56758	0.0319532
FBgn0029828	0.298717	6.57267	13.0218	0.0051045
FBgn0029831	0.930564	6.06015	16.9501	0.000973368
FBgn0029836	-1.11762	1.76374	20.9529	0.000176191
FBgn0029837	-0.335532	5.00916	13.1506	0.00482623
FBgn0029838	0.377546	6.35065	27.6686	9.02415e-06
FBgn0029867	-0.352039	4.26071	16.8901	0.000990653
FBgn0029868	-0.386794	7.28251	17.4373	0.000792346
FBgn0029882	-0.450596	5.25376	32.9988	9.2903e-07
FBgn0029888	-0.342716	6.89606	14.0709	0.00322206
FBgn0029890	-0.259322	6.16504	8.92696	0.0274623
FBgn0029896	0.202836	9.88371	7.56635	0.0474863
FBgn0029898	0.40721	6.96815	17.3611	0.000812875
FBgn0029903	0.268662	6.32746	13.7619	0.00370337
FBgn0029911	0.211639	5.9035	10.2284	0.0162753
FBgn0029932	0.489594	7.06603	14.9316	0.00222133
FBgn0029975	0.351249	8.00526	27.0111	1.19817e-05
FBgn0029979	0.261102	7.63364	10.9061	0.0124222
FBgn0030029	-0.667052	2.03228	12.3497	0.00677309
FBgn0030030	-0.439337	6.12712	27.4846	9.74446e-06
FBgn0030035	-0.243984	5.18112	11.8254	0.00837591
FBgn0030037	-0.286396	5.08656	13.9004	0.0034807
FBgn0030038	-0.216075	7.49481	15.1748	0.00199333
FBgn0030041	0.422736	7.0838	16.9776	0.000961706
FBgn0030051	0.590205	3.76466	21.9546	0.000113142
FBgn0030060	-0.383035	5.21417	7.75686	0.0439318
FBgn0030102	-0.465655	5.41923	19.4769	0.000325722
FBgn0030105	1.66258	6.09961	13.993	0.0033244
FBgn0030157	0.504176	5.9916	26.6575	1.3638e-05
FBgn0030300	0.311829	5.34217	10.309	0.0158036
FBgn0030309	0.270702	5.42029	9.08205	0.0258611
FBgn0030332	-0.840423	7.89541	16.0801	0.00139266
FBgn0030339	0.236459	4.9655	8.18214	0.0370769
FBgn0030362	0.312942	8.18403	15.676	0.0016541
FBgn0030364	-0.266955	4.92764	10.1194	0.0169157
FBgn0030400	0.184001	5.84341	7.82819	0.0425295
FBgn0030425	0.68835	6.29731	85.5267	3.52037e-17
FBgn0030431	-0.289848	4.18375	11.6631	0.00894854
FBgn0030484	0.418935	7.96105	29.0256	4.93575e-06
FBgn0030520	-0.212137	6.87967	9.53484	0.0217246
FBgn0030545	-0.299142	4.6065	12.1416	0.00736236
FBgn0030558	0.419828	6.74883	8.30041	0.0353706
FBgn0030589	-0.221191	5.5968	7.71803	0.0446488
FBgn0030593	0.440824	10.182	12.8895	0.00540528
FBgn0030594	-0.351477	6.78728	11.2708	0.0106098
FBgn0030603	0.249126	5.77833	9.51915	0.021778
FBgn0030605	-0.427198	6.65022	16.6772	0.00107816
FBgn0030607	1.06593	4.10879	62.2811	2.00624e-12
FBgn0030608	0.3219	8.69211	24.3198	4.01637e-05
FBgn0030658	-0.280976	5.01195	10.0219	0.0176088
FBgn0030679	-0.247701	6.84052	8.35966	0.0347199
FBgn0030704	-0.331207	3.42213	7.44848	0.0497514
FBgn0030731	0.209848	7.53065	10.8013	0.0129189
FBgn0030733	-0.257996	8.39927	8.1412	0.0375556
FBgn0030745	-0.643911	6.80547	36.7663	1.77236e-07
FBgn0030746	0.537249	1.70306	7.59016	0.0470725
FBgn0030748	0.478807	3.64892	14.5916	0.00258386
FBgn0030798	-0.297019	5.1026	10.0185	0.0176231
FBgn0030805	0.456381	3.65352	14.2018	0.00305692
FBgn0030828	0.284987	9.68578	16.452	0.00118743
FBgn0030858	-0.251718	4.1564	8.56661	0.0319532
FBgn0030878	0.292511	4.23619	7.71342	0.0446952
FBgn0030884	-0.273944	3.86521	7.89932	0.0414226
FBgn0030890	0.251878	5.905	15.5096	0.00176669
FBgn0030925	0.569118	4.19171	10.9446	0.0122167
FBgn0030926	0.294911	5.0665	10.7153	0.0133185
FBgn0030930	0.256288	5.73015	8.84995	0.028388
FBgn0031010	0.407426	4.40942	18.3954	0.000525802
FBgn0031011	0.218947	7.05948	8.62801	0.0311663
FBgn0031012	0.30049	5.2616	19.5517	0.000316971
FBgn0031021	-0.387392	7.33485	14.609	0.00256942
FBgn0031066	-0.386274	9.27631	14.6044	0.00257095
FBgn0031069	0.228862	8.35898	8.10873	0.0380491
FBgn0031089	-0.280688	7.04479	9.23321	0.0243436
FBgn0031097	-1.26293	2.52753	38.1883	8.9932e-08
FBgn0031126	0.353719	5.17406	10.4571	0.0147896
FBgn0031161	-0.257927	4.73485	10.4562	0.0147896
FBgn0031176	0.533997	9.28527	14.5094	0.00267985
FBgn0031182	-0.572181	5.00639	18.668	0.000463277
FBgn0031195	0.533991	2.45787	14.2508	0.00298914
FBgn0031220	0.461855	5.46127	32.3507	1.22787e-06
FBgn0031228	-0.36198	6.7972	21.8276	0.000119981
FBgn0031239	-0.555463	2.83327	17.0575	0.000930822
FBgn0031251	-0.381373	6.95445	22.3715	9.38793e-05
FBgn0031256	-0.311312	5.74672	17.8873	0.000657637
FBgn0031258	0.277667	5.22807	8.86922	0.0281404
FBgn0031264	-0.592433	4.79207	20.9005	0.000179828
FBgn0031267	-0.35138	3.57829	11.5138	0.00954735
FBgn0031288	-0.794126	2.35301	18.4195	0.000520606
FBgn0031296	-0.273031	4.71063	9.5454	0.0216651
FBgn0031301	-0.212106	4.89828	7.62341	0.0463541
FBgn0031308	-0.592803	2.71188	13.4665	0.00420916
FBgn0031313	0.345057	7.04987	20.3982	0.000222187
FBgn0031327	0.420492	6.21774	20.9656	0.000175639
FBgn0031414	-0.636922	6.44819	37.3227	1.3661e-07
FBgn0031417	0.536359	6.04255	27.5474	9.54282e-06
FBgn0031434	-0.736594	1.44677	12.4628	0.00647635
FBgn0031453	0.285332	8.79546	13.3885	0.00435782
FBgn0031468	0.340482	3.28008	8.24556	0.0361266
FBgn0031478	0.302201	5.88936	20.6495	0.000200859
FBgn0031483	-0.718159	4.78311	55.0445	6.79702e-11
FBgn0031488	1.01458	4.06146	121.363	1.14338e-24
FBgn0031496	0.300466	3.97005	8.00053	0.0397878
FBgn0031504	-0.345885	3.96485	10.5548	0.0142286
FBgn0031515	0.407279	4.96565	18.9727	0.000402873
FBgn0031518	0.541944	4.03663	20.4794	0.000215161
FBgn0031522	0.579754	5.14163	15.3953	0.00182897
FBgn0031523	0.497764	5.2687	21.8436	0.000119427
FBgn0031537	-0.266498	4.74318	10.5883	0.0140049
FBgn0031560	0.335742	5.89818	7.96403	0.0403119
FBgn0031561	0.649308	7.44438	24.188	4.28142e-05
FBgn0031589	0.221731	6.25648	11.0278	0.0118576
FBgn0031623	-0.3254	3.64996	8.73876	0.0298236
FBgn0031627	0.245032	4.69684	8.66787	0.0307064
FBgn0031629	-0.246962	7.29294	8.2674	0.0358711
FBgn0031644	-0.314498	4.83615	13.1614	0.00480605
FBgn0031692	-0.519045	4.87257	25.1542	2.75614e-05
FBgn0031703	0.23193	5.86699	8.71907	0.0300408
FBgn0031721	-0.434241	4.10379	15.2295	0.00195486
FBgn0031735	0.688842	3.35348	29.7418	3.66962e-06
FBgn0031746	0.273332	8.6625	14.4977	0.00268704
FBgn0031753	-0.789103	2.53084	20.7289	0.00019401
FBgn0031773	-0.239318	4.36552	8.17812	0.037129
FBgn0031782	-0.307973	3.32577	7.52246	0.048264
FBgn0031801	0.529512	6.15783	11.7229	0.00869416
FBgn0031830	-0.274913	8.77146	8.21399	0.0365968
FBgn0031869	-0.482911	6.313	27.4755	9.74446e-06
FBgn0031883	0.176695	7.05941	8.89901	0.0277387
FBgn0031894	-0.512565	2.06368	9.37772	0.0231161
FBgn0031908	-0.261477	7.30471	13.5091	0.0041212
FBgn0031912	-0.331086	9.44899	20.8386	0.000185096
FBgn0031913	0.689522	7.19888	54.6948	7.22675e-11
FBgn0031918	-0.481693	2.72207	10.7701	0.0130668
FBgn0031935	0.337478	5.31828	14.121	0.00315342
FBgn0031942	-4.07608	4.78568	34.618	4.60084e-07
FBgn0031957	0.71136	1.73589	10.5299	0.0143722
FBgn0031959	-0.537315	2.58606	11.1828	0.0110421
FBgn0031975	-0.51402	4.89973	33.4346	7.63943e-07
FBgn0032017	-0.35018	3.26174	8.21788	0.0365917
FBgn0032022	0.334755	5.89343	15.4123	0.00181607
FBgn0032029	0.342236	5.92586	23.0409	7.08719e-05
FBgn0032039	-0.501155	5.5061	34.1968	5.42373e-07
FBgn0032068	-0.574613	5.54962	12.2606	0.00701426
FBgn0032075	0.245618	7.86276	15.4327	0.00180009
FBgn0032101	-0.336344	4.72417	15.1891	0.00198204
FBgn0032129	-0.254764	8.22004	7.86411	0.0418145
FBgn0032136	0.673877	8.66682	33.8932	6.21418e-07
FBgn0032191	-0.462873	5.01997	36.2479	2.20596e-07
FBgn0032222	-0.227949	6.34896	9.44143	0.0225084
FBgn0032236	-0.255683	5.01881	9.17113	0.0249098
FBgn0032251	-0.493546	2.98303	9.38052	0.0231161
FBgn0032253	0.322225	4.88448	11.7333	0.00867383
FBgn0032285	0.408849	7.55416	13.7223	0.00376984
FBgn0032287	0.401071	4.95832	12.1134	0.00746331
FBgn0032298	-0.358123	3.68153	10.2601	0.0160635
FBgn0032318	-0.287169	4.32138	9.42576	0.0226166
FBgn0032322	0.438826	4.60156	7.54808	0.047758
FBgn0032330	0.288997	5.55032	16.4156	0.00120776
FBgn0032339	-0.297889	5.57037	19.8274	0.000285539
FBgn0032350	0.347854	7.13411	7.8195	0.0426949
FBgn0032367	-0.438954	6.95984	14.23	0.00301707
FBgn0032372	-0.245814	6.00242	12.159	0.00731406
FBgn0032373	-0.431481	5.76124	31.2992	1.86267e-06
FBgn0032387	0.758692	4.73519	8.9657	0.0271319
FBgn0032394	0.337379	7.17436	20.541	0.000210256
FBgn0032414	-0.690323	2.10245	16.5091	0.00116242
FBgn0032433	0.406324	6.85677	25.1318	2.76174e-05
FBgn0032499	-0.252696	5.59823	12.3462	0.00677609
FBgn0032505	0.256242	12.6602	10.5514	0.0142384
FBgn0032511	-0.280025	7.44318	9.26509	0.0240479
FBgn0032517	-0.268167	4.49631	12.3891	0.0066601
FBgn0032519	0.255123	5.90397	8.40819	0.0340643
FBgn0032522	0.349089	4.0536	11.5394	0.00945092
FBgn0032533	-0.294704	4.18466	8.17271	0.0372097
FBgn0032613	0.760233	2.81112	22.3789	9.38793e-05
FBgn0032643	-0.220637	5.62368	9.88193	0.0187961
FBgn0032665	0.303091	3.95368	7.47859	0.049165
FBgn0032693	-0.352103	3.70211	9.53961	0.0216986
FBgn0032713	-0.418513	6.03727	23.8296	5.02033e-05
FBgn0032723	-0.420464	7.09735	26.9384	1.21733e-05
FBgn0032774	0.249514	7.42906	9.72783	0.0199852
FBgn0032782	0.304764	5.27059	10.5102	0.0144932
FBgn0032791	0.569551	2.79338	20.7498	0.000192559
FBgn0032814	-0.242202	4.91989	8.91472	0.0275913
FBgn0032839	0.694223	6.42101	43.3504	9.35157e-09
FBgn0032849	-0.390815	3.89679	13.4239	0.00429192
FBgn0032864	0.290141	6.65867	14.9899	0.0021658
FBgn0032868	0.506158	6.09943	13.2383	0.00467112
FBgn0032884	0.208519	6.77017	10.7338	0.0132482
FBgn0032886	-0.221272	5.73401	10.2921	0.0159263
FBgn0032904	0.628315	6.05712	42.0055	1.81695e-08
FBgn0032908	1.03398	4.33177	44.8303	5.14729e-09
FBgn0032913	0.525105	8.1328	38.443	8.10305e-08
FBgn0032934	0.450279	3.04066	13.6078	0.00396759
FBgn0032961	-0.189228	6.11288	7.99099	0.0399665
FBgn0032965	-0.523879	2.86991	17.1243	0.000907292
FBgn0032966	-0.597875	2.97771	16.8952	0.000990653
FBgn0032979	0.196171	5.96759	9.86149	0.0189323
FBgn0033047	0.397809	5.60687	14.5094	0.00267985
FBgn0033048	0.774126	4.08569	28.6565	5.89657e-06
FBgn0033062	-0.235361	6.08796	12.9843	0.00518543
FBgn0033065	-1.19272	8.06132	19.6872	0.000298854
FBgn0033067	0.442848	3.687	11.1341	0.0113075
FBgn0033075	0.402731	5.32379	18.0279	0.00062082
FBgn0033109	-0.219183	7.15575	12.2613	0.00701426
FBgn0033121	0.289746	4.40115	11.5391	0.00945092
FBgn0033128	-0.458464	5.06799	23.9455	4.81233e-05
FBgn0033132	-0.354204	5.91552	13.3142	0.00451421
FBgn0033139	0.391115	4.61107	10.7931	0.0129357
FBgn0033169	-0.579104	3.52791	16.1632	0.00134432
FBgn0033188	-0.422058	7.75605	26.8945	1.23329e-05
FBgn0033196	0.338712	6.95882	30.1196	3.11711e-06
FBgn0033204	-0.712293	5.92096	17.8139	0.000675061
FBgn0033214	0.283618	4.25964	8.60108	0.0315204
FBgn0033246	0.275624	10.3864	9.3615	0.0232142
FBgn0033257	-0.603264	2.16517	12.2116	0.00719078
FBgn0033304	0.425207	4.54471	23.8319	5.02033e-05
FBgn0033324	-0.401158	3.10596	9.37462	0.0231161
FBgn0033373	0.359767	5.49679	22.149	0.000103408
FBgn0033381	-0.477475	4.2353	16.8679	0.000999989
FBgn0033387	0.254024	5.99987	9.24355	0.0242459
FBgn0033401	-0.358624	3.97936	15.4357	0.00180009
FBgn0033402	0.187418	6.70141	10.9082	0.0124222
FBgn0033446	-0.868348	9.38819	39.3573	5.55027e-08
FBgn0033464	0.674908	5.01655	24.5231	3.69875e-05
FBgn0033483	0.365471	5.39435	20.2154	0.000239397
FBgn0033490	-0.811836	2.61376	22.8215	7.82163e-05
FBgn0033500	0.352374	2.83294	8.97039	0.0271319
FBgn0033524	0.428575	5.1051	22.7332	8.05771e-05
FBgn0033541	0.574614	2.50798	14.5237	0.0026729
FBgn0033557	-0.258326	4.04695	8.33907	0.0349062
FBgn0033597	-0.569461	2.1135	7.92196	0.040971
FBgn0033627	1.06093	3.04984	87.9951	1.41468e-17
FBgn0033649	0.467597	4.8634	23.2568	6.39336e-05
FBgn0033657	-0.276113	3.6644	8.5514	0.0320779
FBgn0033690	-0.568189	2.64305	16.8149	0.00102355
FBgn0033696	-0.615982	1.97435	12.2861	0.00694846
FBgn0033717	0.310746	7.40099	23.739	5.21621e-05
FBgn0033728	-0.97093	5.9529	23.3313	6.1967e-05
FBgn0033730	-0.858564	2.32226	28.9523	5.09361e-06
FBgn0033742	0.288017	4.20303	8.64519	0.0309346
FBgn0033775	0.370033	4.00949	11.9138	0.00814623
FBgn0033777	0.25365	6.72257	9.48216	0.0220792
FBgn0033788	0.732791	7.97195	13.3088	0.00452021
FBgn0033807	-0.499867	5.67453	18.6703	0.000463277
FBgn0033816	-0.279916	4.29809	9.2908	0.0238493
FBgn0033826	0.339952	5.55237	9.09687	0.025753
FBgn0033844	0.217579	7.9365	14.3194	0.00290224
FBgn0033853	0.20626	7.73067	11.8522	0.00831126
FBgn0033872	-0.337264	7.61623	14.9142	0.00223776
FBgn0033873	0.424729	3.23653	8.9556	0.0271984
FBgn0033903	-0.294038	4.39226	9.26839	0.0240275
FBgn0033911	-0.254189	4.31674	8.35836	0.0347199
FBgn0033915	-0.488596	6.60473	44.3259	6.24361e-09
FBgn0033949	0.982157	2.83968	37.0042	1.5884e-07
FBgn0033961	-0.346901	6.54368	10.2706	0.0160474
FBgn0033970	-0.317029	4.53221	8.93323	0.027393
FBgn0033978	-0.446623	7.2126	9.34159	0.0233996
FBgn0033980	-1.2351	6.69329	76.1628	2.34662e-15
FBgn0033983	-0.284261	4.52545	8.72334	0.0299971
FBgn0033989	-0.221873	5.43283	9.22798	0.0243652
FBgn0034021	0.332858	5.0729	13.533	0.00408215
FBgn0034031	0.240462	5.77335	10.9882	0.0120397
FBgn0034075	-0.266182	6.91145	16.3267	0.00124927
FBgn0034085	0.186069	5.77778	7.58686	0.0471237
FBgn0034098	0.430557	4.17481	10.7437	0.013223
FBgn0034117	0.5728	5.92407	27.031	1.19247e-05
FBgn0034151	-0.61968	4.95966	33.11	8.85682e-07
FBgn0034177	-0.523057	2.05327	10.1859	0.0165379
FBgn0034179	0.236106	5.4465	10.1944	0.0165058
FBgn0034182	-0.433588	2.67826	8.27736	0.0357235
FBgn0034194	-0.225534	4.94778	7.89624	0.0414287
FBgn0034225	0.353794	6.6733	28.5017	6.34697e-06
FBgn0034245	-0.351926	7.42703	10.1353	0.0168244
FBgn0034247	0.333071	8.3307	10.1848	0.0165379
FBgn0034253	-0.4504	3.93133	16.1954	0.00132453
FBgn0034267	-0.358455	5.55544	21.3806	0.00014446
FBgn0034276	1.33534	3.95131	29.576	3.91628e-06
FBgn0034290	-0.796848	4.65988	17.4686	0.000785214
FBgn0034291	-2.71332	4.4219	123.231	6.69185e-25
FBgn0034329	0.534367	4.48221	8.1398	0.0375556
FBgn0034335	-0.797441	5.27847	28.0901	7.51963e-06
FBgn0034354	0.629201	3.93199	34.2112	5.42373e-07
FBgn0034364	0.363532	5.059	8.30593	0.0353397
FBgn0034382	0.53835	6.67875	14.7191	0.00244122
FBgn0034389	-0.220202	5.38107	8.6626	0.0307683
FBgn0034391	-0.633296	1.78196	8.98096	0.0270301
FBgn0034394	0.482425	7.9038	26.989	1.20195e-05
FBgn0034398	0.186087	8.01868	7.79537	0.0431037
FBgn0034405	-0.3735	8.11731	10.7629	0.0131024
FBgn0034406	-0.34136	6.24912	15.6756	0.0016541
FBgn0034430	-0.371576	5.08439	17.206	0.000871181
FBgn0034438	-0.199411	5.85561	8.3497	0.0348172
FBgn0034454	0.410795	2.37395	7.71377	0.0446952
FBgn0034471	-0.959954	6.61895	24.3505	3.97114e-05
FBgn0034479	0.186178	6.48021	8.04885	0.0389799
FBgn0034490	0.31595	4.80692	8.68977	0.0304038
FBgn0034493	-0.509942	3.35492	17.279	0.000844428
FBgn0034494	0.252253	4.98629	9.17816	0.024888
FBgn0034497	-0.608773	9.70695	12.4064	0.00661745
FBgn0034517	-0.941911	3.55457	47.3756	1.70755e-09
FBgn0034523	-0.579526	2.84035	14.8799	0.00227054
FBgn0034538	0.370889	5.77752	14.3626	0.00285644
FBgn0034552	0.418707	3.73052	11.8113	0.00841722
FBgn0034553	-0.285137	4.92111	11.3867	0.0100555
FBgn0034560	-0.261993	4.82266	9.53191	0.0217246
FBgn0034576	-0.346738	7.29229	11.2721	0.0106098
FBgn0034583	0.243134	7.1369	10.1557	0.0166748
FBgn0034605	-0.317221	4.23426	8.41207	0.0340518
FBgn0034611	0.224795	5.4319	11.1034	0.011468
FBgn0034612	-1.10513	3.08992	22.0996	0.000105702
FBgn0034618	-0.326174	7.81025	9.54428	0.0216651
FBgn0034638	0.250072	7.91389	12.0431	0.00768729
FBgn0034649	-0.206603	5.9392	8.19487	0.0369076
FBgn0034655	-0.208074	6.89863	8.98854	0.0269429
FBgn0034709	-0.662595	6.70823	37.8793	1.04012e-07
FBgn0034711	0.476399	7.37858	32.7212	1.03303e-06
FBgn0034712	0.536963	3.1292	14.9689	0.00218195
FBgn0034716	0.353515	6.93071	19.6582	0.000302515
FBgn0034717	0.257664	6.14741	15.7556	0.00159865
FBgn0034756	0.520704	3.48313	10.2907	0.0159263
FBgn0034802	0.226445	8.64014	8.16268	0.0372892
FBgn0034861	0.550334	2.96273	15.5544	0.00173533
FBgn0034863	-0.36336	5.42692	20.121	0.00024878
FBgn0034876	-0.259458	5.32275	10.4099	0.0150632
FBgn0034883	0.338262	4.04065	9.71897	0.0200613
FBgn0034945	-0.497836	2.29561	11.8321	0.00836786
FBgn0034959	-0.264074	4.76016	7.96022	0.0403651
FBgn0034974	-0.808892	1.36749	15.2625	0.00192839
FBgn0035003	-0.44074	4.66593	20.5362	0.000210256
FBgn0035006	-1.70089	1.95074	25.3179	2.5818e-05
FBgn0035022	-1.28973	2.51951	16.3146	0.0012545
FBgn0035032	-0.327424	9.26291	7.89171	0.0414362
FBgn0035036	-0.319351	3.72048	11.025	0.0118606
FBgn0035039	-0.447937	4.43033	11.5636	0.0093671
FBgn0035041	-0.377377	3.53831	11.9881	0.00787423
FBgn0035042	0.331182	6.39583	24.9598	3.00493e-05
FBgn0035046	-0.292034	6.95867	10.9839	0.0120529
FBgn0035073	-0.22266	4.87203	7.43591	0.0499797
FBgn0035076	0.439121	4.77022	14.499	0.00268704
FBgn0035087	0.446763	9.81778	54.7333	7.22675e-11
FBgn0035090	0.252738	7.06038	10.1519	0.0166915
FBgn0035091	0.485129	6.99628	46.4628	2.5024e-09
FBgn0035094	0.224663	6.74578	7.639	0.0460545
FBgn0035101	0.253741	5.32574	9.74689	0.0198806
FBgn0035103	-0.376195	4.56045	16.7746	0.00103838
FBgn0035132	0.277537	6.08539	18.2998	0.000549862
FBgn0035144	-0.776834	4.4843	28.3924	6.59143e-06
FBgn0035150	-0.345958	4.43634	11.4386	0.0098656
FBgn0035152	-0.469273	3.18675	12.8953	0.00539669
FBgn0035168	-0.298327	4.79604	10.4433	0.0148595
FBgn0035176	0.844693	5.17463	10.7977	0.0129189
FBgn0035199	-0.529006	3.1484	12.2038	0.00721088
FBgn0035207	-0.287353	7.43234	20.0946	0.00025144
FBgn0035280	-0.810856	3.93829	23.9573	4.80458e-05
FBgn0035287	-0.267818	5.24509	11.9402	0.00805705
FBgn0035300	0.834326	3.7542	16.3428	0.00124527
FBgn0035331	0.426544	2.41558	7.67615	0.0454216
FBgn0035343	0.322895	6.3302	17.4878	0.000779285
FBgn0035398	-1.09071	3.30755	39.398	5.55027e-08
FBgn0035410	-0.276702	6.04704	15.9961	0.00144358
FBgn0035452	-0.640571	3.02024	18.209	0.000573606
FBgn0035471	0.238258	8.01725	14.1807	0.00307058
FBgn0035482	-0.404347	3.08104	11.7283	0.00868578
FBgn0035495	-0.259345	7.17278	17.0793	0.000924585
FBgn0035544	-0.884749	5.45471	34.5185	4.79118e-07
FBgn0035583	0.363977	4.98451	16.1551	0.00134717
FBgn0035600	-0.390881	9.23786	16.4629	0.00118555
FBgn0035625	0.335581	6.67249	18.8614	0.000424452
FBgn0035661	0.278625	7.84257	12.371	0.00670561
FBgn0035666	-1.32592	4.85447	66.7128	2.25725e-13
FBgn0035667	-0.630499	6.70721	16.397	0.00121696
FBgn0035674	-0.39374	4.0963	19.0954	0.000382982
FBgn0035678	0.497239	4.55174	10.6418	0.0137152
FBgn0035694	-0.663504	9.36671	23.0347	7.08719e-05
FBgn0035696	0.309731	6.17427	19.1207	0.000379017
FBgn0035710	-0.339853	6.60356	16.9775	0.000961706
FBgn0035718	-0.884658	2.69825	15.2231	0.00195779
FBgn0035720	-0.206747	9.67491	10.9658	0.0121257
FBgn0035726	0.211585	7.0891	7.98447	0.0400476
FBgn0035762	-0.37374	4.53551	15.1416	0.00202483
FBgn0035769	-0.308836	4.16969	13.176	0.00477615
FBgn0035770	0.217196	6.48765	7.51596	0.0484028
FBgn0035806	0.880552	3.97327	7.5977	0.0469108
FBgn0035811	0.264339	8.21809	10.6026	0.013945
FBgn0035817	-0.295363	8.47302	13.6224	0.00394323
FBgn0035857	0.330089	4.03863	11.3787	0.0100735
FBgn0035876	0.292135	3.45884	8.45131	0.0334289
FBgn0035878	-0.190106	6.15287	7.47045	0.0492799
FBgn0035889	0.218807	6.24798	8.93353	0.027393
FBgn0035890	-0.417167	6.18666	29.9063	3.41824e-06
FBgn0035933	0.377551	7.40387	10.1676	0.0166185
FBgn0035941	0.677225	4.13009	16.7254	0.00105836
FBgn0035968	-0.497622	5.49493	15.5092	0.00176669
FBgn0035975	0.335393	4.8535	10.7222	0.0133004
FBgn0035985	-0.378221	6.16677	16.8917	0.000990653
FBgn0035993	-0.37511	2.99208	8.47707	0.0331131
FBgn0036022	0.531477	7.79549	32.7438	1.03039e-06
FBgn0036044	-2.02934	3.27142	23.6702	5.35907e-05
FBgn0036072	0.303282	6.71951	19.2368	0.000360782
FBgn0036091	0.377759	10.4259	10.3899	0.0152105
FBgn0036152	0.272811	5.90724	7.86467	0.0418145
FBgn0036157	0.52527	4.03799	22.7413	8.05634e-05
FBgn0036169	0.507574	4.09144	16.6731	0.00107816
FBgn0036208	0.684506	3.02097	11.9302	0.00808966
FBgn0036213	0.236383	8.82196	13.043	0.00507995
FBgn0036232	0.401765	7.78343	32.0195	1.3827e-06
FBgn0036264	0.761401	3.02656	32.1738	1.32152e-06
FBgn0036278	0.407795	5.67587	27.7337	8.88008e-06
FBgn0036285	0.370821	5.74769	17.7869	0.000682957
FBgn0036298	0.313185	4.83357	10.1061	0.0169837
FBgn0036316	0.33784	7.86383	15.4802	0.00178663
FBgn0036348	-0.245345	5.27153	8.08022	0.0385317
FBgn0036376	-0.176391	6.01872	8.55661	0.032021
FBgn0036428	-0.31946	8.43612	11.6414	0.00900649
FBgn0036479	-0.256594	4.19043	8.05867	0.0388685
FBgn0036490	0.304954	4.17394	8.64319	0.0309346
FBgn0036501	0.25581	6.3894	8.83905	0.0284812
FBgn0036528	-0.447513	2.75061	10.6116	0.0139088
FBgn0036556	0.212409	6.71197	9.59494	0.0211602
FBgn0036566	0.172698	6.74468	7.477	0.0491727
FBgn0036619	1.00737	5.73971	43.9652	7.35402e-09
FBgn0036623	0.241614	7.09407	12.7359	0.00573713
FBgn0036656	-1.66697	3.52284	16.2255	0.00130642
FBgn0036659	-0.481408	5.81076	31.7995	1.52289e-06
FBgn0036661	-0.252813	5.96947	12.1484	0.00734568
FBgn0036671	-0.272129	4.19104	7.74598	0.0441638
FBgn0036680	-0.460634	2.90711	8.94897	0.0272569
FBgn0036685	-0.264251	5.97279	13.629	0.00393588
FBgn0036688	-0.345769	3.97055	11.704	0.00876538
FBgn0036726	-0.21002	6.06847	8.45552	0.0334178
FBgn0036732	0.381296	4.95724	19.7176	0.000296842
FBgn0036752	0.280943	5.54823	8.00464	0.0397455
FBgn0036762	-0.374054	8.66551	13.3863	0.00435782
FBgn0036767	1.19583	6.34602	7.89696	0.0414287
FBgn0036805	-0.305083	6.28023	11.8158	0.00840784
FBgn0036806	-0.854233	5.36374	44.9103	5.05349e-09
FBgn0036831	0.454535	4.80285	17.9026	0.000654404
FBgn0036833	0.398094	7.2441	27.0944	1.16686e-05
FBgn0036842	0.208777	4.85457	7.70381	0.0447982
FBgn0036857	0.577727	5.6467	20.5548	0.000209628
FBgn0036876	-0.675249	4.12209	29.4932	4.05973e-06
FBgn0036877	-0.549392	5.26278	32.0725	1.35686e-06
FBgn0036881	-1.16888	3.49304	20.2131	0.000239397
FBgn0036896	0.286124	5.83912	15.1021	0.00205992
FBgn0036916	-0.406939	3.4664	13.4077	0.00432212
FBgn0036920	-0.403535	4.51569	23.3791	6.0758e-05
FBgn0036984	-0.341755	3.46608	8.76022	0.029501
FBgn0036985	-0.666285	2.62267	12.0836	0.00755318
FBgn0036992	0.971647	7.61317	8.61841	0.0313037
FBgn0036995	1.01426	2.52505	18.1561	0.00058819
FBgn0037001	-0.374843	8.44925	14.3518	0.00286781
FBgn0037003	-0.357587	5.22984	11.8951	0.00819879
FBgn0037012	0.472521	4.8277	18.5696	0.000486478
FBgn0037020	0.265287	5.29341	13.2299	0.00468184
FBgn0037024	0.205368	6.12573	9.76816	0.0197127
FBgn0037030	-0.561556	2.02904	7.53783	0.0479244
FBgn0037044	-0.529454	4.08755	17.6998	0.000707705
FBgn0037057	0.186754	6.1425	7.80713	0.0429224
FBgn0037063	0.258162	6.56355	7.64706	0.0458836
FBgn0037126	-0.50783	3.88099	17.3555	0.000813088
FBgn0037146	0.368624	8.98979	29.6384	3.84413e-06
FBgn0037176	-0.422175	3.93894	14.3035	0.00292175
FBgn0037182	-0.16029	6.38677	7.65789	0.0456772
FBgn0037186	0.566728	5.5185	47.8919	1.34864e-09
FBgn0037202	-0.297006	4.07711	10.2782	0.0159991
FBgn0037207	0.356878	4.71938	17.4538	0.000788505
FBgn0037215	0.22782	5.85492	10.4718	0.0147104
FBgn0037230	0.299734	6.42423	12.7478	0.0057176
FBgn0037236	-0.426026	2.81398	14.0405	0.00326347
FBgn0037251	-0.401247	3.1918	12.5569	0.00619414
FBgn0037275	-0.347469	3.35066	8.33685	0.0349062
FBgn0037327	-0.26798	5.94344	18.0443	0.000618541
FBgn0037342	-0.337891	3.90973	7.83694	0.042415
FBgn0037363	0.281242	7.34559	10.4968	0.0145658
FBgn0037368	0.462358	2.34361	9.23224	0.0243436
FBgn0037387	0.312194	7.22346	8.05154	0.0389597
FBgn0037391	-0.3839	6.26546	20.9061	0.000179828
FBgn0037481	0.675187	2.02462	15.8464	0.0015428
FBgn0037492	-0.691205	1.19303	8.0117	0.0396371
FBgn0037515	0.270596	5.01555	8.0685	0.0387198
FBgn0037547	0.379038	8.65261	19.7184	0.000296842
FBgn0037548	0.586758	4.74101	38.5529	7.76285e-08
FBgn0037553	0.591134	4.90919	29.7421	3.66962e-06
FBgn0037563	0.302727	4.22206	9.73543	0.0199435
FBgn0037607	0.341691	10.1728	7.50916	0.0485504
FBgn0037613	-0.438656	4.57318	15.5461	0.00173942
FBgn0037634	-1.13324	1.52278	20.5761	0.000208004
FBgn0037635	0.704542	5.41684	21.5329	0.000134868
FBgn0037637	0.363307	8.0832	26.5072	1.45896e-05
FBgn0037646	0.541729	3.57013	21.3525	0.000146074
FBgn0037653	-0.210335	6.22983	9.43375	0.0225806
FBgn0037654	-0.497164	2.77336	11.7657	0.00860164
FBgn0037655	-0.233369	8.19292	11.8367	0.00835859
FBgn0037683	0.89648	4.81264	52.8721	1.47598e-10
FBgn0037684	0.286895	5.74373	9.38168	0.0231161
FBgn0037690	0.387765	3.25485	8.52549	0.0324296
FBgn0037714	0.479115	5.7324	24.3644	3.9608e-05
FBgn0037715	-0.232347	7.04021	7.4877	0.0489526
FBgn0037727	0.614945	3.70947	25.2768	2.62079e-05
FBgn0037742	-0.258223	5.03682	9.68216	0.0203634
FBgn0037746	-0.38148	5.42251	16.9126	0.000985848
FBgn0037747	-0.338028	5.91893	13.0195	0.0051045
FBgn0037763	0.440942	9.01815	44.532	5.86421e-09
FBgn0037764	0.499578	7.1621	18.04	0.000618541
FBgn0037765	0.573145	6.04822	36.2457	2.20596e-07
FBgn0037781	0.431444	3.45389	11.1996	0.0109562
FBgn0037792	-0.499038	2.84641	12.5907	0.00609614
FBgn0037822	-0.275504	5.38567	10.2586	0.0160635
FBgn0037844	-0.909376	1.01379	12.7835	0.00565169
FBgn0037847	-0.334597	6.46844	19.65	0.000302898
FBgn0037855	-0.335962	4.64298	14.838	0.00231299
FBgn0037874	0.192476	9.31541	9.08609	0.0258279
FBgn0037877	-0.230786	4.79353	8.06077	0.0388544
FBgn0037891	-0.263606	8.46017	13.8945	0.00348577
FBgn0037913	0.32828	8.86961	11.2515	0.010694
FBgn0038017	-0.441895	2.69068	7.8279	0.0425295
FBgn0038033	0.363022	9.17891	19.3805	0.000339556
FBgn0038037	0.272439	8.06429	12.8052	0.00560338
FBgn0038071	0.863092	2.32988	23.6373	5.42784e-05
FBgn0038072	-0.375543	5.20334	15.4379	0.00180009
FBgn0038083	0.66263	2.29508	12.3295	0.0068174
FBgn0038099	0.590253	1.47311	8.15798	0.0373011
FBgn0038105	-0.219172	5.58623	7.50324	0.0486743
FBgn0038145	-0.21469	9.29774	14.6435	0.00252724
FBgn0038147	0.719768	7.18883	15.7647	0.00159432
FBgn0038165	-0.329553	3.34808	8.30794	0.0353397
FBgn0038181	-0.693385	10.8133	48.2205	1.24423e-09
FBgn0038197	0.322969	7.22149	21.5809	0.000132592
FBgn0038224	-0.301384	8.20579	9.67725	0.0203971
FBgn0038271	-0.379316	10.0211	17.259	0.000851294
FBgn0038286	-0.308404	6.68635	27.6866	8.9927e-06
FBgn0038293	-0.306149	8.1828	8.592	0.0316228
FBgn0038295	0.559967	3.29494	16.0187	0.00143246
FBgn0038303	-0.288502	4.62175	9.4269	0.0226166
FBgn0038312	-0.394318	3.31595	9.93241	0.0183694
FBgn0038318	0.248992	4.08459	7.89307	0.0414362
FBgn0038337	0.502797	5.99461	26.9839	1.20195e-05
FBgn0038341	-0.296461	5.57547	7.55318	0.0477286
FBgn0038353	0.248992	8.07893	13.2106	0.00471823
FBgn0038360	-0.314114	5.02732	10.4438	0.0148595
FBgn0038381	0.351537	3.60576	14.0128	0.00330067
FBgn0038395	0.187564	8.44565	8.59529	0.0315933
FBgn0038397	-0.555752	3.65352	17.4512	0.000788505
FBgn0038400	-0.262508	7.15986	10.6716	0.0135579
FBgn0038421	-0.24395	6.34286	13.3588	0.00441516
FBgn0038422	-0.363118	4.31545	10.2108	0.016413
FBgn0038465	0.385663	7.23742	21.7867	0.000121657
FBgn0038484	-0.564709	4.61574	11.4166	0.00995777
FBgn0038498	-0.418342	3.71217	14.0452	0.00326077
FBgn0038519	-0.209951	5.78136	8.64331	0.0309346
FBgn0038533	0.321006	5.24258	17.3606	0.000812875
FBgn0038542	0.413114	3.70033	10.8736	0.012578
FBgn0038584	-0.313249	3.67382	8.69152	0.0304038
FBgn0038610	0.27879	5.66313	12.7652	0.00569025
FBgn0038613	-0.277891	5.00094	11.0833	0.0115784
FBgn0038632	-0.602018	2.37432	11.6575	0.00896365
FBgn0038662	-0.217593	8.22589	7.73727	0.0442762
FBgn0038679	-0.346275	6.26643	20.1628	0.000244908
FBgn0038693	-0.230816	6.5267	10.6257	0.0138189
FBgn0038702	0.611613	10.1643	13.0354	0.00508462
FBgn0038725	-0.271323	4.51231	8.30501	0.0353397
FBgn0038733	-0.638747	5.57003	38.9793	6.50325e-08
FBgn0038741	-0.478904	1.97571	8.11857	0.0378761
FBgn0038752	-0.346219	5.19062	15.0029	0.00215494
FBgn0038756	0.605891	5.14883	35.4617	3.18641e-07
FBgn0038763	-0.35412	5.89763	16.6325	0.00109902
FBgn0038788	-0.264902	5.42544	12.8211	0.00557266
FBgn0038799	0.362939	4.75149	19.0196	0.00039512
FBgn0038820	-0.962777	8.09777	25.27	2.62079e-05
FBgn0038840	-0.408151	4.07523	10.9731	0.0121062
FBgn0038849	-0.480033	3.23209	13.7729	0.00368782
FBgn0038856	-0.296441	4.14321	12.2997	0.0069077
FBgn0038860	0.374565	3.25058	13.267	0.0046147
FBgn0038865	0.463622	6.17686	9.67002	0.0204361
FBgn0038870	-0.315525	3.97842	10.1252	0.0168803
FBgn0038871	-0.328189	3.57729	8.26559	0.0358772
FBgn0038887	-0.433623	5.71829	22.4774	8.98867e-05
FBgn0038914	1.94309	5.48221	41.519	2.13285e-08
FBgn0038922	-0.319842	9.11467	19.6023	0.00030962
FBgn0038924	0.447017	6.2484	16.9294	0.000981737
FBgn0038925	-0.232774	7.37829	10.4749	0.0147062
FBgn0038943	-1.0374	1.72137	17.8576	0.000663146
FBgn0038948	-0.270672	4.87071	10.3502	0.0155067
FBgn0038953	-0.276162	5.00325	9.05812	0.0261047
FBgn0038959	-0.68721	3.19954	19.3075	0.000350726
FBgn0038977	-0.538559	2.01191	8.24238	0.0361603
FBgn0038980	-0.459629	3.55416	17.9671	0.000638933
FBgn0039015	-0.783961	1.73638	15.4766	0.00178663
FBgn0039040	-0.258682	6.24217	9.33473	0.0234646
FBgn0039049	0.206719	6.69597	9.22393	0.0243849
FBgn0039054	-0.193408	7.52373	9.24309	0.0242459
FBgn0039073	-0.4478	4.20802	9.50777	0.0218595
FBgn0039081	0.25146	6.39158	18.3375	0.000540547
FBgn0039084	0.415874	5.31393	23.4181	5.97925e-05
FBgn0039087	-1.17563	2.6076	31.5198	1.71625e-06
FBgn0039091	-1.81007	3.62204	32.8195	1.00875e-06
FBgn0039102	0.355395	7.02032	18.9273	0.0004112
FBgn0039112	-0.34562	7.80254	11.5375	0.00945092
FBgn0039137	-0.234459	4.40647	8.28008	0.0357235
FBgn0039156	0.400327	6.73807	30.0489	3.1983e-06
FBgn0039161	-0.652196	2.40205	9.70769	0.0201481
FBgn0039184	0.707143	6.45395	82.586	1.36331e-16
FBgn0039189	-0.784346	4.11026	32.568	1.10778e-06
FBgn0039203	0.467991	5.91852	10.6743	0.013554
FBgn0039208	-0.211956	6.67411	9.5746	0.021353
FBgn0039210	-0.361012	4.26419	15.3147	0.00188658
FBgn0039239	0.501668	1.98267	8.56361	0.0319532
FBgn0039244	0.377438	2.99434	8.13093	0.0377095
FBgn0039269	-0.278186	4.48176	11.8877	0.00822029
FBgn0039305	-0.481821	3.13536	12.3848	0.0066659
FBgn0039310	0.314948	7.42662	8.52413	0.0324296
FBgn0039311	-0.530728	6.93623	11.876	0.00826104
FBgn0039319	-0.381438	3.02011	7.7698	0.0436516
FBgn0039332	0.349943	4.41298	12.844	0.00551314
FBgn0039358	-0.279173	8.88881	14.0285	0.00327873
FBgn0039415	0.832706	2.34584	17.0723	0.000925755
FBgn0039452	1.23355	6.906	15.6669	0.00165835
FBgn0039461	-0.254995	5.11533	8.94273	0.0273253
FBgn0039471	0.579922	8.81585	12.0644	0.00762063
FBgn0039474	0.302998	8.20514	9.37852	0.0231161
FBgn0039481	-1.07134	2.30163	18.5191	0.000498148
FBgn0039483	-0.6094	5.177	31.3754	1.81937e-06
FBgn0039485	0.314662	5.07219	10.4402	0.0148648
FBgn0039489	-0.503133	2.3882	10.4385	0.0148648
FBgn0039508	-0.325724	4.21765	8.38771	0.0343077
FBgn0039510	-0.396489	3.00354	9.10594	0.0256685
FBgn0039521	0.316865	6.70634	12.6207	0.00602137
FBgn0039528	0.212028	6.48466	9.51157	0.021836
FBgn0039529	0.181296	7.02245	8.21234	0.0365968
FBgn0039562	-0.228381	8.30948	9.106	0.0256685
FBgn0039564	0.684627	3.78833	23.1239	6.82244e-05
FBgn0039565	-0.407042	2.78744	11.0515	0.0117645
FBgn0039591	-0.372225	3.16212	9.52032	0.021778
FBgn0039593	0.516844	2.93111	12.9411	0.00529024
FBgn0039602	-0.337036	3.76985	8.64347	0.0309346
FBgn0039634	-0.230829	5.4398	11.4451	0.00984388
FBgn0039635	-0.300599	8.80094	14.4619	0.0027288
FBgn0039667	-0.557647	6.02221	35.8418	2.65171e-07
FBgn0039703	0.559041	3.38396	30.1124	3.11711e-06
FBgn0039709	-0.349162	4.54843	16.7287	0.00105836
FBgn0039728	-0.466052	2.74624	9.24863	0.0242418
FBgn0039733	-0.325391	3.61415	9.94078	0.0183245
FBgn0039755	0.53698	6.58299	80.128	3.78289e-16
FBgn0039789	-0.628823	4.7468	43.3413	9.35157e-09
FBgn0039805	-1.96162	2.38171	53.6682	1.11257e-10
FBgn0039807	-0.62465	4.60606	32.3087	1.24367e-06
FBgn0039817	0.46319	5.54381	8.46953	0.0332179
FBgn0039818	-0.59396	2.43094	7.88269	0.0415469
FBgn0039827	1.03785	4.56735	22.9521	7.36799e-05
FBgn0039830	-0.542311	11.1406	22.4886	8.97159e-05
FBgn0039840	0.823415	4.3457	48.16	1.24549e-09
FBgn0039856	-0.238773	6.35448	12.9132	0.00536158
FBgn0039857	0.18035	9.56618	8.52613	0.0324296
FBgn0039860	-0.525106	2.12994	9.34727	0.0233498
FBgn0039872	1.60983	6.0411	69.2494	7.19515e-14
FBgn0039938	0.341648	5.49031	16.8252	0.00102038
FBgn0040064	0.404844	6.99951	15.3381	0.00187398
FBgn0040074	-0.966191	7.91916	52.4705	1.74376e-10
FBgn0040076	-0.457359	4.50066	22.5597	8.71422e-05
FBgn0040106	-0.339965	4.03476	10.4208	0.0149916
FBgn0040232	-0.294683	5.84846	11.0021	0.0119646
FBgn0040259	-0.499695	6.73315	14.9052	0.00224436
FBgn0040262	-1.06181	3.60272	38.3457	8.40523e-08
FBgn0040268	0.335403	3.77838	11.2674	0.0106161
FBgn0040321	0.281101	6.6374	14.3415	0.00287843
FBgn0040350	0.45072	4.97298	20.1571	0.000244908
FBgn0040398	0.26605	8.24539	12.5408	0.00622948
FBgn0040465	-0.49736	3.77717	16.0047	0.00144003
FBgn0040507	0.247924	5.3075	9.65895	0.0205389
FBgn0040509	-0.35174	3.93611	9.74783	0.0198806
FBgn0040532	0.342128	7.05777	22.2575	9.84736e-05
FBgn0040609	-0.904639	4.47832	27.7153	8.91218e-06
FBgn0040629	0.583694	5.03776	25.4029	2.48274e-05
FBgn0040636	0.371345	5.90064	23.9193	4.8563e-05
FBgn0040732	0.315423	9.07369	12.4403	0.00653605
FBgn0040778	-0.580267	2.20667	9.60429	0.0210741
FBgn0040813	0.298863	11.041	12.9747	0.00520431
FBgn0040827	0.582269	9.86208	48.0778	1.26172e-09
FBgn0040900	-0.669392	2.14373	15.263	0.00192839
FBgn0040918	0.200378	6.46444	9.70729	0.0201481
FBgn0040931	-0.530827	4.34579	12.1655	0.00729868
FBgn0041150	-0.244737	7.09589	12.7175	0.00577673
FBgn0041194	-0.567499	7.5449	13.5403	0.00407566
FBgn0041205	0.241352	5.82075	12.6641	0.00590912
FBgn0041607	-0.576288	4.9491	15.594	0.00172001
FBgn0041627	0.382124	3.37218	8.96732	0.0271319
FBgn0041780	0.43498	4.09492	17.7069	0.000707705
FBgn0042101	-1.09279	2.32088	33.4364	7.63943e-07
FBgn0042119	-0.436738	6.50546	20.4294	0.000219407
FBgn0042201	-0.566019	6.91629	11.5437	0.00945092
FBgn0043043	0.282475	5.99546	8.16488	0.0372892
FBgn0043530	0.415217	7.71636	21.741	0.000124132
FBgn0043791	-1.68862	5.04867	22.0113	0.000110259
FBgn0043806	0.353141	5.78871	13.6964	0.00380691
FBgn0043865	-0.622348	3.08141	15.3677	0.00185228
FBgn0044011	0.483961	3.57487	14.6873	0.00247815
FBgn0045064	-0.436679	5.42637	29.3369	4.31387e-06
FBgn0046253	-0.812035	1.25786	10.7248	0.0132972
FBgn0046301	-0.381181	5.34992	22.7835	7.94551e-05
FBgn0046302	0.337054	7.16014	14.1924	0.00305692
FBgn0047038	-0.341085	6.58557	15.8074	0.00156514
FBgn0050008	0.597445	9.1342	25.7031	2.13551e-05
FBgn0050011	0.210903	8.94434	7.65256	0.0457781
FBgn0050021	-0.223265	5.5858	7.87018	0.0417386
FBgn0050026	0.458738	4.09128	14.8031	0.00234761
FBgn0050046	0.570623	4.54675	25.1366	2.76174e-05
FBgn0050048	-0.328493	4.44057	11.3884	0.0100555
FBgn0050091	0.520863	2.33174	11.5224	0.00951553
FBgn0050110	-0.529332	4.46001	23.5158	5.73189e-05
FBgn0050154	0.358209	3.96933	9.27805	0.0239354
FBgn0050159	0.323794	4.13438	7.98026	0.0401092
FBgn0050259	-0.791175	1.91466	14.9809	0.00217215
FBgn0050277	0.30496	5.39016	10.1089	0.0169755
FBgn0050296	-0.322232	7.27707	23.4424	5.92951e-05
FBgn0050323	-0.807297	0.930807	9.81694	0.0192561
FBgn0050371	0.465842	7.0969	39.9289	4.36799e-08
FBgn0050390	-0.451276	2.55158	9.64732	0.0206484
FBgn0050440	0.425334	2.75204	8.70559	0.0302369
FBgn0050456	0.18678	6.09346	7.7344	0.044313
FBgn0050481	-0.416482	4.65976	17.9083	0.000654161
FBgn0050491	-0.236925	4.77754	7.70804	0.0447866
FBgn0050502	-0.428733	3.85208	14.375	0.00284266
FBgn0051028	-0.652075	1.34534	7.5681	0.0474753
FBgn0051072	0.313322	6.99081	19.0482	0.000390347
FBgn0051077	0.306216	6.11031	13.5702	0.00403461
FBgn0051097	0.632133	1.86841	14.7866	0.0023639
FBgn0051102	0.469071	4.97908	28.1247	7.43127e-06
FBgn0051103	-0.224197	4.80856	8.16498	0.0372892
FBgn0051122	0.321323	5.49911	15.3561	0.00186007
FBgn0051133	-0.504434	2.12379	8.80902	0.0288504
FBgn0051157	0.497085	4.77641	30.478	2.69643e-06
FBgn0051217	0.397892	6.14639	20.8168	0.000186572
FBgn0051251	-0.5171	2.17529	8.27638	0.0357235
FBgn0051272	0.560894	5.42768	13.8824	0.00350236
FBgn0051313	0.818683	6.8602	14.2568	0.0029847
FBgn0051324	0.892915	5.24769	18.7587	0.000446701
FBgn0051326	0.273576	5.57474	10.9432	0.0122167
FBgn0051327	-0.328114	6.69932	18.7294	0.000452342
FBgn0051374	-0.252776	6.97323	14.0076	0.00330423
FBgn0051445	0.159404	6.30872	7.4955	0.0488125
FBgn0051493	-0.380346	4.20528	10.5949	0.0139708
FBgn0051515	-0.667384	2.67143	16.0262	0.00142985
FBgn0051522	0.267232	8.52164	19.96	0.000267226
FBgn0051524	-0.44918	3.00528	9.88052	0.0187961
FBgn0051562	-0.480498	5.67678	15.1317	0.00203174
FBgn0051664	0.970631	1.29506	21.5794	0.000132592
FBgn0051674	0.313362	4.62027	8.84752	0.0284003
FBgn0051682	-0.615648	4.85137	46.5541	2.46342e-09
FBgn0051712	-0.207259	6.9384	11.3954	0.0100466
FBgn0051759	-0.450606	2.30238	7.67169	0.0454656
FBgn0051787	-0.264138	4.60467	7.77622	0.04353
FBgn0051793	0.219716	5.57439	10.2606	0.0160635
FBgn0051804	-0.257091	5.78002	9.35171	0.0233159
FBgn0051915	-0.45894	3.07155	13.0011	0.00514706
FBgn0051956	0.231806	4.59063	9.74286	0.0199038
FBgn0051973	-0.775853	4.86832	32.8028	1.00875e-06
FBgn0052053	0.59051	2.94197	19.2007	0.000366617
FBgn0052054	0.821418	4.18122	8.03335	0.0392592
FBgn0052056	0.223543	5.90612	10.2506	0.0161154
FBgn0052082	-0.359217	6.39671	21.3906	0.000144219
FBgn0052087	-0.327021	4.38794	9.08777	0.0258279
FBgn0052103	0.224852	6.94189	9.24643	0.0242459
FBgn0052221	-0.293804	4.04616	8.27664	0.0357235
FBgn0052284	-1.11918	1.8119	16.2622	0.00128412
FBgn0052311	-0.468467	9.09841	30.6045	2.54506e-06
FBgn0052364	-0.724427	1.66425	10.5143	0.0144777
FBgn0052368	1.64451	2.67409	9.06733	0.0260217
FBgn0052406	-0.43618	3.01318	9.73109	0.0199702
FBgn0052425	0.39952	8.81496	44.4506	5.98318e-09
FBgn0052457	0.232473	6.17831	9.18475	0.0248748
FBgn0052463	-0.82085	1.8106	15.7802	0.00158454
FBgn0052523	0.768961	2.5215	10.676	0.013554
FBgn0052627	-0.223705	8.19064	8.73241	0.0299012
FBgn0052638	0.222006	6.38517	9.36284	0.0232142
FBgn0052687	0.432975	7.70446	21.5875	0.000132592
FBgn0052726	0.387351	3.4321	12.4163	0.00659194
FBgn0053012	0.460766	3.06173	11.3985	0.0100427
FBgn0053056	-0.471861	5.29779	29.6169	3.86058e-06
FBgn0053110	0.561707	6.19621	8.43227	0.033718
FBgn0053120	0.290867	5.13245	8.48571	0.0330455
FBgn0053128	-1.05793	3.37833	11.736	0.0086723
FBgn0053156	5.41303	6.52893	3842	0
FBgn0053181	0.331922	6.89398	8.50775	0.0326947
FBgn0053192	-1.10676	3.04123	16.4785	0.00117871
FBgn0053203	-0.261215	5.2925	12.9038	0.00538052
FBgn0053290	-0.500117	4.77074	15.581	0.00172146
FBgn0053301	-0.662383	5.02683	15.2469	0.00194067
FBgn0053309	0.293711	4.96784	10.5997	0.0139508
FBgn0053346	0.785425	6.06085	67.2121	1.87737e-13
FBgn0053474	0.626933	2.58384	10.2671	0.0160598
FBgn0053509	0.509265	2.31107	7.97375	0.0401653
FBgn0053514	0.672437	4.82452	38.8127	6.88851e-08
FBgn0053519	-0.48992	9.10498	25.926	1.93143e-05
FBgn0053532	1.11182	4.88483	10.1707	0.0166112
FBgn0053556	-0.473722	7.2875	53.2962	1.28851e-10
FBgn0053971	-0.360349	2.86513	9.15007	0.0251508
FBgn0054029	-0.567724	1.83789	8.24636	0.0361266
FBgn0054043	0.509165	5.15571	19.7377	0.000295553
FBgn0062440	-0.332329	4.34028	12.8446	0.00551314
FBgn0062978	-0.338451	4.22464	12.7784	0.00565853
FBgn0063496	-0.609889	1.9706	8.95574	0.0271984
FBgn0066101	0.588453	8.03705	86.9289	2.02109e-17
FBgn0082582	-0.235634	8.67359	10.113	0.0169559
FBgn0083167	-0.387178	8.24602	11.0389	0.0118158
FBgn0083919	-0.395478	10.4682	15.5655	0.00173213
FBgn0083940	0.464575	3.07748	15.3227	0.00188222
FBgn0083968	-0.391979	3.40758	10.949	0.0122076
FBgn0083977	0.919872	3.52893	97.6605	1.33843e-19
FBgn0083983	-0.496177	2.52061	10.8661	0.0125987
FBgn0085201	-0.500848	7.35436	7.62327	0.0463541
FBgn0085209	-1.35967	3.32565	28.2926	6.85554e-06
FBgn0085218	0.693722	3.72997	26.6677	1.36374e-05
FBgn0085237	0.30903	4.5923	8.39359	0.0342257
FBgn0085241	0.614103	9.81093	32.115	1.33882e-06
FBgn0085244	-0.660393	4.87811	28.4228	6.52888e-06
FBgn0085245	0.633847	3.15253	30.8275	2.30307e-06
FBgn0085285	0.394894	3.87099	16.0912	0.00138747
FBgn0085313	0.41043	4.42526	20.3927	0.000222187
FBgn0085320	-0.736428	2.95785	14.7215	0.00244122
FBgn0085321	-0.322278	5.11728	10.2613	0.0160635
FBgn0085331	-0.652351	1.70075	8.35214	0.0348099
FBgn0085345	1.44327	3.11777	16.5472	0.00114442
FBgn0085356	-2.07991	2.52906	48.6368	1.03769e-09
FBgn0085378	0.238746	6.286	7.88042	0.041567
FBgn0085382	-0.324394	4.43332	9.1779	0.024888
FBgn0085397	0.459659	3.24408	19.6902	0.000298854
FBgn0085405	0.235403	6.50064	7.88638	0.0414943
FBgn0085408	0.270027	6.00521	13.2281	0.00468184
FBgn0085414	-0.25031	5.55595	9.84689	0.0190237
FBgn0085427	-0.209565	6.87195	8.9914	0.0269255
FBgn0085468	-0.349521	7.14319	14.4673	0.00272586
FBgn0085484	0.277134	6.26811	7.54838	0.047758
FBgn0086253	-0.540834	2.26061	9.51855	0.021778
FBgn0086254	0.413676	8.43377	8.14855	0.0374654
FBgn0086347	0.205434	6.76358	8.88359	0.027945
FBgn0086357	0.277761	7.64221	18.1029	0.000603238
FBgn0086358	0.200762	6.12811	10.1914	0.0165147
FBgn0086604	-0.26035	4.80593	11.2254	0.0108318
FBgn0086608	0.401805	4.17492	14.0935	0.00319434
FBgn0086676	0.436844	7.61277	21.2423	0.000153091
FBgn0086679	0.229744	5.43334	10.8386	0.0127417
FBgn0086680	0.282438	7.20285	13.5655	0.00403819
FBgn0086687	0.350709	11.311	21.2436	0.000153091
FBgn0086704	-0.200892	4.89859	8.2117	0.0365968
FBgn0086778	-0.257995	6.0714	7.94243	0.0406367
FBgn0087012	0.338856	4.31444	13.0379	0.00508462
FBgn0250732	-0.443625	5.51919	34.7807	4.27728e-07
FBgn0250757	0.274159	7.62994	17.4137	0.000800267
FBgn0250831	0.519546	6.45454	34.4242	4.97645e-07
FBgn0250835	0.602599	5.56482	33.3519	7.89538e-07
FBgn0250837	0.392852	3.22362	11.1217	0.0113697
FBgn0250841	-0.294252	5.71114	8.93397	0.027393
FBgn0250842	0.321877	6.89616	15.4494	0.00179829
FBgn0250848	0.367178	8.08296	31.9985	1.38604e-06
FBgn0250871	-0.259072	6.27663	10.7073	0.0133457
FBgn0250876	0.269262	5.31097	11.7522	0.0086312
FBgn0250906	-0.504898	8.5067	15.9255	0.00149209
FBgn0259111	0.313183	7.63626	21.8033	0.000121059
FBgn0259164	-0.77618	3.04734	17.528	0.000766815
FBgn0259201	-1.09742	5.46109	13.7774	0.00368517
FBgn0259209	-0.470299	8.28024	26.0634	1.80794e-05
FBgn0259228	-0.226077	7.05513	8.56385	0.0319532
FBgn0259229	1.02708	2.06532	41.7501	1.99651e-08
FBgn0259236	0.329688	4.27829	8.40679	0.0340643
FBgn0259237	0.657857	2.6218	8.53975	0.0322355
FBgn0259243	-0.207392	5.99715	9.14504	0.0251965
FBgn0259247	-0.292918	4.07294	7.45294	0.0496891
FBgn0259680	-0.217401	7.23258	8.85634	0.0283142
FBgn0259712	1.04038	1.53192	36.1136	2.33333e-07
FBgn0259725	-0.257861	4.5327	9.92949	0.0183793
FBgn0259726	-0.31541	3.96801	9.17429	0.0248947
FBgn0259733	0.27468	4.68012	9.18405	0.0248748
FBgn0259736	-0.255761	7.79652	13.1984	0.00473411
FBgn0259896	0.392261	5.88981	9.8695	0.0188893
FBgn0259957	-0.549642	6.07894	26.6215	1.38227e-05
FBgn0259960	0.599478	1.40758	10.0955	0.0170635
FBgn0259965	-0.453921	3.83974	15.4566	0.00179647
FBgn0259966	0.208957	5.4294	8.00389	0.0397455
FBgn0259973	-1.21763	4.39343	13.5944	0.00398953
FBgn0260006	-0.546225	4.34523	29.4725	4.07591e-06
FBgn0260228	-0.525158	8.81598	19.2724	0.000355162
FBgn0260388	0.273678	5.41522	12.7113	0.00578741
FBgn0260436	0.502798	3.16552	18.4812	0.000506766
FBgn0260462	0.177968	8.84921	7.92052	0.0409718
FBgn0260474	-0.456408	4.54283	16.5212	0.00115765
FBgn0260487	-0.739455	1.42226	12.7572	0.00570343
FBgn0260639	-0.262582	5.20107	10.1708	0.0166112
FBgn0260653	-0.842827	3.94401	23.8197	5.02409e-05
FBgn0260723	-0.601172	3.37988	19.0534	0.000390347
FBgn0260745	0.335762	9.56932	34.0482	5.79573e-07
FBgn0260748	-0.271135	5.66674	12.6453	0.00595117
FBgn0260767	0.355548	3.87318	12.695	0.0058294
FBgn0260874	-0.727799	1.2619	7.67951	0.0453714
FBgn0260960	0.215634	8.60599	12.1867	0.00725236
FBgn0260986	0.292313	5.60814	10.1639	0.0166185
FBgn0260991	-0.252572	5.44418	8.5781	0.0318099
FBgn0261049	-0.298231	3.7754	11.0301	0.0118571
FBgn0261053	-0.542827	3.54644	21.5619	0.000133325
FBgn0261065	-0.329928	3.87311	12.2798	0.00696213
FBgn0261239	0.246913	5.54872	8.91344	0.0275913
FBgn0261270	-0.581403	4.72926	46.6144	2.45167e-09
FBgn0261341	-0.721067	3.58144	27.0712	1.17443e-05
FBgn0261393	0.401504	4.61709	9.29587	0.0238292
FBgn0261439	-0.229074	9.35092	9.30153	0.0237786
FBgn0261530	-0.268859	4.36554	10.3763	0.0153057
FBgn0261545	-0.26264	5.57784	14.1469	0.00311563
FBgn0261549	-0.298734	8.12456	11.1724	0.01109
FBgn0261556	0.245077	6.25308	10.9638	0.0121257
FBgn0261565	-0.210267	8.73194	10.8966	0.0124668
FBgn0261571	-0.408459	3.09757	9.17396	0.0248947
FBgn0261606	0.2071	9.22556	8.01394	0.0396371
FBgn0261611	-0.679537	5.18673	50.2385	5.06102e-10
FBgn0261647	-0.336208	6.25122	22.6405	8.42221e-05
FBgn0261671	0.45585	7.56721	14.396	0.00282097
FBgn0261675	-0.959538	5.59722	7.67176	0.0454656
FBgn0261698	-0.246871	5.47896	8.99421	0.0269255
FBgn0261794	-0.191213	7.71114	9.60953	0.0210352
FBgn0261859	-0.284876	6.81689	11.2	0.0109562
FBgn0261861	0.506662	2.31765	10.8106	0.0128898
FBgn0261862	0.406069	8.23208	20.6661	0.000199802
FBgn0261955	-0.525162	9.87513	19.2881	0.000353277
FBgn0261984	0.211654	6.46163	10.3322	0.0156235
FBgn0261989	1.4615	6.15322	11.7538	0.0086312
FBgn0261996	-0.595109	2.96806	17.5865	0.000747342
FBgn0261999	-0.271521	6.26223	8.7955	0.0290132
FBgn0262003	1.29261	5.11045	27.5381	9.54282e-06
FBgn0262007	1.97838	5.30672	17.704	0.000707705
FBgn0262057	0.270163	6.32614	9.1213	0.0255016
FBgn0262103	0.212501	6.48952	12.3106	0.00687699
FBgn0262146	-0.999738	3.925	8.45257	0.0334289
FBgn0262169	-0.291137	5.30192	9.02543	0.0265264
FBgn0262352	0.360091	5.54707	19.8078	0.00028668
FBgn0262354	-0.286827	4.24435	7.44252	0.0498325
FBgn0262475	0.311059	6.92374	21.7216	0.000124929
FBgn0262477	-0.487075	4.49905	16.7926	0.00103089
FBgn0262480	-0.47551	2.92636	8.30745	0.0353397
FBgn0262508	-0.273232	9.60765	11.8257	0.00837591
FBgn0262559	-0.575664	9.56811	21.4667	0.000139106
FBgn0262583	0.32107	6.06874	16.1006	0.00138354
FBgn0262599	-0.878471	3.22996	18.9717	0.000402873
FBgn0262647	-0.465695	4.38265	25.8625	1.986e-05
FBgn0262684	0.242513	7.96224	8.11881	0.0378761
FBgn0262717	0.465137	3.74357	9.42543	0.0226166
FBgn0262732	-0.239664	7.11083	16.7036	0.00106815
FBgn0262734	0.202514	6.67752	7.5402	0.0478966
FBgn0262742	-0.240827	9.28329	9.61424	0.0210024
FBgn0262880	0.800865	4.91451	10.2296	0.0162753
FBgn0262899	0.233317	5.80434	8.22205	0.0365377
FBgn0263006	-0.462111	12.7431	25.7683	2.07489e-05
FBgn0263025	-0.538594	3.38726	23.5874	5.54632e-05
FBgn0263120	0.217443	9.68523	11.9121	0.00814623
FBgn0263132	-0.415203	2.27439	8.18689	0.0370401
FBgn0263258	-0.22957	6.59656	12.435	0.00654507
FBgn0263260	-0.228104	5.35519	7.73962	0.0442638
FBgn0263270	0.528463	1.71694	7.93434	0.0407233
FBgn0263278	-0.336405	4.51915	15.0086	0.00215245
FBgn0263321	-0.550581	3.82989	8.97295	0.0271239
FBgn0263353	-0.381056	5.76492	12.7417	0.00572782
FBgn0263593	0.197439	8.25487	9.52281	0.021778
FBgn0263607	0.676934	3.6981	26.8926	1.23329e-05
FBgn0263747	-0.348546	3.02676	8.37858	0.0344514
FBgn0263773	0.482509	8.11412	31.0186	2.10306e-06
FBgn0263911	-0.360281	7.86231	9.27717	0.0239354
FBgn0263973	0.318753	6.20953	15.5551	0.00173533
FBgn0263974	0.79576	3.10122	55.012	6.79702e-11
FBgn0263980	-0.42183	8.20542	30.353	2.85465e-06
FBgn0264272	-0.292315	3.93495	8.16149	0.0372892
FBgn0264296	-0.522081	4.88756	26.2728	1.63043e-05
FBgn0264443	-0.341941	3.68032	10.0362	0.0174915
FBgn0264552	0.75374	3.35532	39.2516	5.73754e-08
FBgn0264695	-0.63625	11.9308	31.6905	1.58465e-06
FBgn0264754	-0.301052	7.44578	13.4604	0.00421599
FBgn0264776	0.399274	5.96085	9.04004	0.0263398
FBgn0264785	0.21034	6.60375	9.09652	0.025753
FBgn0264815	-0.254784	6.39424	12.6571	0.00592248
FBgn0264907	-0.205692	6.24622	7.6344	0.0461375
FBgn0264908	-0.57464	6.37481	31.7073	1.58382e-06
FBgn0265045	-0.791027	9.65249	50.0433	5.40401e-10
FBgn0265048	0.38622	6.12855	22.8976	7.54871e-05
FBgn0265101	-0.243821	5.40569	10.7982	0.0129189
FBgn0265137	0.35132	6.58699	11.2735	0.0106098
FBgn0265180	-0.313744	7.02517	21.65	0.000129204
FBgn0265191	-0.454322	7.25838	30.316	2.86758e-06
FBgn0265193	-0.45029	2.97089	13.5557	0.0040528
FBgn0265267	0.408705	6.31206	23.8675	4.96644e-05
FBgn0265276	0.223738	5.98681	7.96776	0.0402603
FBgn0265313	0.357845	3.3928	8.33741	0.0349062
FBgn0265356	-0.234801	7.97025	12.111	0.00746331
FBgn0265417	-0.727438	1.20154	8.25901	0.0359483

## Sheet: TableS1-pop.2
Name	Diff (logFC)	Avg. (logCPM)	LR	padj
dsim_PG00014	0.49866	2.12244	10.1845	0.0167958
dsim_PG00017	0.765224	1.93641	18.2348	0.000592983
dsim_PG00038	-0.722247	2.04949	9.9023	0.0187244
dsim_PG00054	0.272046	9.93991	8.87481	0.0278787
dsim_PG00055	-0.405263	3.65133	7.76524	0.0434966
dsim_PG00082	-0.635157	2.00875	8.96312	0.0269974
dsim_PG00086	0.345698	5.08149	11.7775	0.00868631
dsim_PG00092	0.882993	2.54529	21.0124	0.000187754
dsim_PG00097	0.420005	4.76595	12.8448	0.00566472
dsim_PG00111	0.358301	3.67741	11.4824	0.00981055
dsim_PG00135	-0.72421	1.57228	10.749	0.0132051
dsim_PG00141	0.458436	3.88903	9.94423	0.018465
dsim_PG00160	-0.964406	2.75597	15.2604	0.0020233
dsim_PG00183	0.303498	5.62145	10.9101	0.01244
dsim_PG00208	-0.602618	3.89651	28.9766	5.98277e-06
dsim_PG00225	0.443709	11.4552	20.9402	0.000192036
dsim_PG00241	0.596427	1.56105	8.35105	0.0341215
dsim_PG00244	1.68104	3.35911	71.5871	9.53262e-14
dsim_PG00246	0.534471	1.94556	9.55513	0.0213662
dsim_PG00261	-1.36403	4.38759	12.2319	0.00723462
dsim_PG00272	-0.920235	4.13352	10.7844	0.0130276
FBgn0000045	-1.02096	10.0688	28.2928	8.20561e-06
FBgn0000046	-0.44995	8.45812	37.3336	1.73096e-07
FBgn0000047	-1.27928	8.09318	20.8933	0.000195326
FBgn0000053	0.71769	6.82101	17.2536	0.000879277
FBgn0000055	0.918504	11.5811	29.0259	5.87676e-06
FBgn0000063	0.919984	3.62222	59.1279	1.76967e-11
FBgn0000099	0.278327	5.59075	8.76912	0.0290988
FBgn0000116	-0.382082	11.0555	15.5178	0.00181662
FBgn0000139	-0.256781	4.6335	9.33383	0.0233344
FBgn0000153	-0.330604	7.04987	15.7971	0.00162073
FBgn0000173	-0.17727	6.23657	8.5467	0.0318116
FBgn0000239	0.220813	6.88233	10.5872	0.0142057
FBgn0000244	-0.229426	6.92831	9.28762	0.0237993
FBgn0000246	0.598446	3.37337	18.7045	0.000486769
FBgn0000313	-0.336485	8.82422	28.7398	6.6599e-06
FBgn0000409	-0.468239	10.086	17.7649	0.000710951
FBgn0000422	-0.277357	6.33491	14.3022	0.00302246
FBgn0000473	-0.707382	8.16787	15.8028	0.00161926
FBgn0000504	0.489273	6.78042	16.4676	0.00122641
FBgn0000527	-0.368971	5.46075	18.0751	0.000634156
FBgn0000533	0.285009	4.01512	7.5728	0.0468224
FBgn0000536	0.359033	7.12524	35.6188	3.44904e-07
FBgn0000557	-0.278958	8.80603	14.8291	0.00241232
FBgn0000565	0.311119	6.60271	7.71581	0.0440694
FBgn0000567	-0.276414	4.76071	8.75541	0.0292409
FBgn0000579	-0.379055	10.1332	13.2798	0.00474887
FBgn0000592	0.399199	10.9767	23.7738	5.86921e-05
FBgn0000658	-0.723762	2.32492	14.3667	0.00297025
FBgn0000667	-0.649265	9.03446	40.728	4.10017e-08
FBgn0001083	-0.34638	3.58939	8.35075	0.0341215
FBgn0001091	-0.672113	11.1408	21.5857	0.000142486
FBgn0001098	-0.270044	9.00815	10.942	0.0122986
FBgn0001128	-0.492314	9.62199	18.834	0.0004627
FBgn0001142	0.27042	6.20246	8.22861	0.035848
FBgn0001180	-0.45309	2.53053	8.26317	0.0353479
FBgn0001186	-0.215691	8.7287	11.8768	0.0083473
FBgn0001189	-0.220586	5.88821	10.845	0.0127846
FBgn0001208	0.573877	8.13082	26.7798	1.5858e-05
FBgn0001216	-0.261479	7.99073	12.599	0.00623777
FBgn0001223	2.10868	5.85017	11.8937	0.0083174
FBgn0001253	-0.451161	2.97448	7.64309	0.0454068
FBgn0001258	0.330821	5.83284	12.0352	0.00785998
FBgn0001301	-0.394113	6.30946	20.6931	0.000213654
FBgn0001404	0.175381	7.34991	8.15684	0.0369962
FBgn0001624	-0.252987	7.25858	8.87756	0.0278787
FBgn0001977	0.238762	5.33608	7.47759	0.0486592
FBgn0002022	0.241336	5.9996	15.1234	0.00213705
FBgn0002441	-0.208906	5.82524	8.01486	0.0391958
FBgn0002565	2.05549	8.59123	8.27842	0.0351042
FBgn0002719	0.563524	9.18908	41.9008	2.35256e-08
FBgn0002772	-0.663161	9.44298	20.9828	0.000189231
FBgn0002773	-1.02269	10.0235	37.2081	1.81673e-07
FBgn0002778	0.278735	4.95468	8.94592	0.0272034
FBgn0002783	0.196865	5.66211	7.71931	0.0440694
FBgn0002789	-0.271458	8.156	15.3029	0.0019863
FBgn0002869	-1.29827	3.30014	7.91389	0.0409312
FBgn0002937	-0.577992	4.48595	31.6373	1.87213e-06
FBgn0002938	-0.194481	9.36365	8.88843	0.0278209
FBgn0002939	-0.735221	6.08929	15.8691	0.00157368
FBgn0002973	0.195785	6.75346	11.6051	0.00934121
FBgn0003067	1.00863	9.46709	27.5254	1.13702e-05
FBgn0003068	0.248916	6.40133	9.93425	0.018526
FBgn0003071	-0.251169	9.117	12.8938	0.00556517
FBgn0003087	0.646526	3.59426	18.8625	0.000460316
FBgn0003140	0.328434	4.9847	11.7186	0.00888235
FBgn0003149	-0.585276	10.0919	36.1217	2.73737e-07
FBgn0003162	-0.255692	6.50039	8.35968	0.0340941
FBgn0003174	-0.676467	1.42258	9.7028	0.0203007
FBgn0003227	0.702232	0.87692	8.75959	0.0291998
FBgn0003231	0.185396	9.0254	7.77687	0.0432831
FBgn0003249	-0.2337	6.91747	12.5286	0.00639918
FBgn0003250	-0.197835	7.34259	10.2891	0.0161719
FBgn0003308	0.650347	5.29179	23.5908	6.29658e-05
FBgn0003360	-0.590269	10.9792	31.1074	2.26886e-06
FBgn0003366	0.217901	6.57854	7.52426	0.0477669
FBgn0003390	-0.238207	5.22715	9.18343	0.0248057
FBgn0003507	0.435251	5.92154	27.3253	1.23571e-05
FBgn0003512	-0.405585	3.32283	12.7968	0.00577617
FBgn0003515	-0.408137	4.66716	17.9962	0.000657343
FBgn0003721	-0.526369	9.4507	28.6013	7.04841e-06
FBgn0003731	0.329938	6.61652	26.0939	2.15082e-05
FBgn0003861	-0.295491	9.09579	18.8334	0.0004627
FBgn0003961	2.04399	3.80749	12.425	0.00668615
FBgn0003996	-0.380901	4.44674	12.7057	0.00595478
FBgn0004028	-0.629281	9.61674	39.8328	5.96485e-08
FBgn0004108	-0.286821	4.29026	8.52178	0.0321132
FBgn0004117	-0.574806	9.86121	34.7577	4.96951e-07
FBgn0004169	-0.69195	10.1658	51.9165	3.46822e-10
FBgn0004237	0.165145	6.8214	7.88447	0.0414739
FBgn0004363	-0.286774	9.96637	9.48932	0.0219287
FBgn0004368	-0.262802	6.25277	9.81691	0.0193765
FBgn0004379	0.189678	5.90959	7.81472	0.0426446
FBgn0004397	-0.282145	7.09131	22.0265	0.000117365
FBgn0004432	0.247111	9.05284	11.2867	0.0106391
FBgn0004507	-0.593291	10.2895	33.5428	7.91067e-07
FBgn0004513	-0.232358	4.72952	8.23573	0.0357653
FBgn0004516	-0.227013	7.37824	10.5097	0.0146991
FBgn0004575	-0.259176	6.95881	9.66502	0.0206591
FBgn0004581	0.277339	5.8111	13.6868	0.00397968
FBgn0004587	0.149755	7.33637	7.78688	0.0430822
FBgn0004620	-0.40856	3.29738	9.51374	0.021767
FBgn0004629	0.960409	8.44166	47.2253	2.52642e-09
FBgn0004654	0.368273	8.01185	9.26209	0.0240643
FBgn0004888	-0.35295	7.97509	21.1542	0.000175699
FBgn0004957	1.54601	1.94481	15.7523	0.00165244
FBgn0005278	0.338023	8.3272	24.9849	3.51914e-05
FBgn0005613	-0.484655	2.65787	7.73828	0.0439842
FBgn0005616	-0.249391	4.51447	7.63502	0.0455431
FBgn0005633	-1.18393	7.57483	36.8171	2.1518e-07
FBgn0005636	0.37924	4.38415	8.88085	0.0278656
FBgn0005638	-0.519409	2.81832	12.4927	0.00648625
FBgn0005670	-0.555244	3.13383	15.0088	0.00224434
FBgn0005696	0.294753	4.73953	13.401	0.00451834
FBgn0010019	0.337044	13.8443	14.9564	0.00228973
FBgn0010052	1.179	2.44851	58.091	2.69786e-11
FBgn0010213	-0.473775	7.27354	16.3163	0.00129843
FBgn0010217	-0.447657	11.5193	22.9494	7.93328e-05
FBgn0010223	-0.293172	4.20081	10.3535	0.0157589
FBgn0010225	0.435627	9.57031	16.4449	0.0012355
FBgn0010226	-0.217069	9.13797	13.0101	0.00532657
FBgn0010228	0.234351	7.10282	12.3525	0.0068606
FBgn0010387	0.372047	8.65381	14.243	0.0030871
FBgn0010424	-0.345898	4.13342	9.10874	0.0255101
FBgn0010425	-0.806008	8.14884	9.26698	0.0240461
FBgn0010482	-0.404357	8.74413	17.9712	0.000660562
FBgn0010591	0.242756	5.90022	9.35343	0.0231591
FBgn0010808	-0.515482	6.24047	30.2303	3.39009e-06
FBgn0011204	-0.286409	6.83148	16.2434	0.00134037
FBgn0011205	0.409368	8.02434	39.1081	7.45262e-08
FBgn0011211	-0.640943	11.247	27.2839	1.2541e-05
FBgn0011227	-0.514706	7.68265	33.2731	8.89997e-07
FBgn0011239	0.22645	5.15239	9.22332	0.0244626
FBgn0011276	0.400101	4.2007	13.1458	0.00501853
FBgn0011286	-0.315916	8.63883	9.48388	0.0219287
FBgn0011361	-0.451436	7.39582	17.2005	0.000896456
FBgn0011455	-0.409178	7.7411	20.1226	0.000272819
FBgn0011556	-0.360409	4.57039	12.3443	0.00688064
FBgn0011576	-0.371786	5.69433	16.4287	0.00124323
FBgn0011589	-0.455666	2.69818	8.52762	0.0320646
FBgn0011638	0.313654	5.28807	12.3246	0.00693185
FBgn0011659	0.579704	1.31264	7.43852	0.0492995
FBgn0011660	0.321105	4.04734	10.936	0.0123239
FBgn0011693	0.217947	8.10093	8.67099	0.0303073
FBgn0011726	0.213072	7.13979	9.03351	0.0261766
FBgn0012034	0.68811	9.32527	25.3698	2.96615e-05
FBgn0012036	0.263082	8.94008	9.48598	0.0219287
FBgn0013305	0.183418	7.21005	7.90117	0.0411881
FBgn0013347	-0.248709	5.35699	7.95832	0.0401247
FBgn0013433	-0.645458	1.86465	9.58767	0.0212072
FBgn0014269	-0.333357	3.77284	8.76489	0.0291406
FBgn0014391	-0.650988	8.28064	38.4789	9.94445e-08
FBgn0014417	0.510978	4.12932	14.1704	0.00319718
FBgn0014455	0.420386	6.07433	14.2594	0.0030713
FBgn0014469	-0.66423	7.12729	17.4265	0.000819145
FBgn0014863	-0.382487	8.31691	26.4972	1.77813e-05
FBgn0014869	-0.474872	8.55761	18.3629	0.000565561
FBgn0015001	-0.694437	3.64878	26.5955	1.72941e-05
FBgn0015010	0.420379	7.61021	24.9053	3.60633e-05
FBgn0015031	-0.446128	7.43646	10.5095	0.0146991
FBgn0015034	0.38321	4.81785	9.58725	0.0212072
FBgn0015036	-0.398316	3.48887	8.57941	0.0313519
FBgn0015229	0.241768	5.8277	7.84804	0.0420907
FBgn0015230	0.284795	4.96419	9.23258	0.0243622
FBgn0015320	0.215436	7.13545	12.4763	0.00653369
FBgn0015336	-0.397344	3.6372	9.6411	0.0208447
FBgn0015380	-0.344751	3.25115	8.5682	0.0314917
FBgn0015513	0.241375	7.32355	10.3387	0.0158502
FBgn0015541	-0.20832	6.76035	8.99959	0.0266091
FBgn0015568	-0.303708	5.3953	12.1711	0.00741086
FBgn0015570	-0.467487	5.06077	22.569	9.22126e-05
FBgn0015576	0.236058	6.58632	10.1394	0.0170611
FBgn0015805	0.388473	4.93122	22.9181	8.02821e-05
FBgn0015834	-0.202351	6.84301	7.69554	0.0444012
FBgn0016076	-0.284741	8.45294	12.9858	0.00538285
FBgn0016119	-0.373512	8.82015	13.3336	0.00464494
FBgn0016120	-0.583195	8.66279	34.419	5.63556e-07
FBgn0016122	-0.210553	7.98814	8.1775	0.0366652
FBgn0016123	-0.385716	8.54182	12.4304	0.00667651
FBgn0016691	-0.500315	9.04475	15.3207	0.00197567
FBgn0016696	0.177584	6.70466	8.92769	0.0273522
FBgn0016697	0.20417	6.59296	7.85389	0.041987
FBgn0016917	0.241663	8.4792	11.5618	0.00951133
FBgn0016984	0.258805	5.93933	18.3028	0.000575436
FBgn0017418	-0.31687	7.70655	15.2075	0.00206424
FBgn0017556	0.335645	5.15248	11.7216	0.00887963
FBgn0017561	0.365969	5.13127	17.7718	0.00071024
FBgn0017566	-0.26241	9.45163	9.47869	0.0219693
FBgn0017567	-0.339105	8.12225	18.4351	0.000547679
FBgn0019624	-0.473556	9.36647	19.6392	0.000334971
FBgn0019644	-0.504607	9.24501	18.3318	0.000571611
FBgn0019886	0.174745	8.18676	9.33255	0.0233344
FBgn0019932	0.357316	6.30601	19.4219	0.0003668
FBgn0019957	-0.44623	8.30225	23.1185	7.532e-05
FBgn0020235	-0.645414	8.72786	21.6138	0.000140964
FBgn0020278	0.206506	5.5367	7.50138	0.0481249
FBgn0020304	-0.16334	7.54124	7.91704	0.0408916
FBgn0020372	-0.355924	6.12407	22.2356	0.000106543
FBgn0020385	0.61146	7.34785	9.63182	0.0208866
FBgn0020439	-0.190248	9.37098	10.6036	0.014115
FBgn0020521	-0.383781	6.70748	33.6411	7.68249e-07
FBgn0020764	-0.286008	8.25327	15.5733	0.0017825
FBgn0020907	-0.21952	6.82556	7.75786	0.0435758
FBgn0020912	0.250925	5.22178	7.52834	0.0477211
FBgn0021776	0.512511	2.85517	9.42916	0.0224386
FBgn0021906	-0.481783	9.35739	26.1015	2.15082e-05
FBgn0021967	-0.386702	7.47503	18.8098	0.000464734
FBgn0022160	-0.454803	9.18051	18.9801	0.000437647
FBgn0022213	0.311633	4.84009	16.9351	0.000999924
FBgn0022355	1.22643	10.4447	16.9983	0.000974183
FBgn0022720	-0.225141	5.01315	9.57993	0.0212072
FBgn0022893	-0.339315	6.14373	26.5185	1.76972e-05
FBgn0022942	0.240195	4.73084	8.78549	0.028892
FBgn0022986	0.4631	5.26221	25.8624	2.38092e-05
FBgn0023000	0.690033	2.86564	20.0423	0.000281579
FBgn0023023	0.325234	5.59634	17.7001	0.000731163
FBgn0023083	-0.255088	5.99072	9.92393	0.0185908
FBgn0023395	-0.448489	2.88693	7.9713	0.0398691
FBgn0023441	0.212545	8.2793	11.8416	0.00844914
FBgn0023495	1.4105	2.07469	7.53587	0.0475912
FBgn0023526	0.341226	5.07883	9.73964	0.0200209
FBgn0023537	0.340301	7.08026	14.3589	0.00297112
FBgn0023549	-0.253645	5.5426	10.754	0.0131966
FBgn0023550	0.699508	5.57133	43.8718	9.21852e-09
FBgn0024289	1.78804	7.4158	22.725	8.68525e-05
FBgn0024320	0.19149	7.21537	10.1729	0.01682
FBgn0024941	-0.484392	3.56502	10.6313	0.0139377
FBgn0024980	0.405018	3.87924	12.7126	0.00595045
FBgn0024989	-0.569752	2.16953	13.0432	0.00526684
FBgn0025115	0.358783	4.09533	9.98924	0.0181734
FBgn0025525	-0.284477	5.94333	12.9629	0.00543667
FBgn0025595	0.41785	5.67057	18.6373	0.000501252
FBgn0025643	0.535418	3.92454	13.6429	0.00404622
FBgn0025680	0.28577	6.51411	15.2213	0.00205665
FBgn0025683	0.218736	9.70337	12.9845	0.00538285
FBgn0025686	0.447502	3.22335	8.85326	0.0280842
FBgn0025687	0.872907	4.75	29.5193	4.69934e-06
FBgn0025712	-0.345241	5.71599	19.7537	0.00031974
FBgn0025839	-0.50709	6.47289	20.6291	0.000218508
FBgn0025874	-0.480162	2.99228	16.0333	0.00146491
FBgn0025879	0.209597	6.45837	8.41574	0.0335848
FBgn0026015	-0.229674	4.93664	7.87604	0.0416357
FBgn0026056	-0.320385	4.61777	13.3205	0.0046699
FBgn0026061	-0.293256	6.88548	13.8138	0.00375168
FBgn0026077	-0.581992	4.51027	21.8127	0.000129105
FBgn0026079	-0.286687	4.01355	7.72461	0.0440694
FBgn0026084	0.289798	7.32531	17.568	0.000770213
FBgn0026380	0.198356	6.85131	9.81753	0.0193765
FBgn0026403	-0.301952	3.13715	7.99972	0.0394323
FBgn0026409	-0.189718	9.58246	10.3406	0.0158502
FBgn0026415	0.26987	9.2674	15.2182	0.00205665
FBgn0026438	-0.309963	6.83895	20.2091	0.000262592
FBgn0026576	0.467788	7.01986	36.5634	2.34279e-07
FBgn0026602	-0.258318	5.03058	7.64027	0.0454443
FBgn0026619	-0.2409	6.26975	14.0543	0.00337664
FBgn0026721	0.321459	7.17587	13.6817	0.00398376
FBgn0026753	-0.25065	8.43923	14.5022	0.0028104
FBgn0026755	-0.531667	3.52078	14.5548	0.00274763
FBgn0026777	0.165372	7.2427	8.0678	0.0383374
FBgn0027080	-0.270754	5.21912	10.9006	0.0124858
FBgn0027106	-0.271403	4.0675	8.50238	0.0322928
FBgn0027287	0.183454	7.18505	9.20053	0.0246676
FBgn0027291	-0.720542	9.44872	39.6339	6.47481e-08
FBgn0027330	0.492485	3.00653	17.9249	0.000668712
FBgn0027356	-0.199461	8.13884	9.08516	0.0257453
FBgn0027491	-0.246464	4.8554	8.12774	0.0373556
FBgn0027505	0.202155	7.68431	10.8118	0.0129277
FBgn0027525	-0.236066	6.77108	8.9393	0.027228
FBgn0027552	0.271729	7.53812	9.99281	0.0181576
FBgn0027571	0.355631	11.6508	18.1407	0.000617788
FBgn0027579	0.361358	7.64239	8.7064	0.0298019
FBgn0027580	0.617539	9.35515	63.1848	2.89816e-12
FBgn0027581	-0.213741	6.92564	11.8541	0.00841528
FBgn0027584	1.83612	5.06733	14.2517	0.00307839
FBgn0027585	-0.22701	7.27037	11.5689	0.0095
FBgn0027600	0.442228	3.65288	7.70617	0.0442393
FBgn0027608	-0.262023	7.55655	20.6506	0.000216853
FBgn0027615	0.206268	6.30706	8.14411	0.037138
FBgn0027660	0.263563	5.59817	13.2624	0.00476962
FBgn0027785	-0.44987	7.39528	18.9185	0.000449738
FBgn0027786	0.198417	6.13325	9.5384	0.0215191
FBgn0027793	-0.96895	2.36922	35.0231	4.39041e-07
FBgn0027930	0.263677	5.19337	9.86205	0.0190056
FBgn0027932	-0.259371	8.08902	11.4951	0.00976923
FBgn0027945	0.290322	6.90523	19.0543	0.000428013
FBgn0028325	-0.466843	7.92242	34.6044	5.18462e-07
FBgn0028331	-0.20548	7.71113	11.1344	0.0114047
FBgn0028336	-0.428307	7.75095	16.7888	0.00106977
FBgn0028342	-0.668628	8.60118	26.8512	1.53813e-05
FBgn0028406	2.09807	3.66747	22.4286	9.75582e-05
FBgn0028412	0.273679	7.15522	10.9872	0.012061
FBgn0028420	0.535023	6.72849	10.9117	0.01244
FBgn0028429	-0.243744	6.27546	17.2632	0.000877029
FBgn0028473	-0.399282	8.4231	17.3096	0.000866706
FBgn0028480	0.236668	8.7875	14.3627	0.0029711
FBgn0028482	-0.331823	6.11401	17.5215	0.000787232
FBgn0028504	0.533879	2.91281	7.83502	0.0422328
FBgn0028531	0.221966	6.56457	10.0315	0.0178764
FBgn0028532	-0.465966	3.93101	8.30373	0.0347876
FBgn0028573	-0.618002	2.18488	16.7231	0.0010962
FBgn0028583	0.396391	10.0624	16.7496	0.00108693
FBgn0028670	-0.320892	8.00039	28.6425	6.95121e-06
FBgn0028684	0.212262	6.63736	10.4541	0.015077
FBgn0028687	0.245602	7.12561	18.8239	0.0004627
FBgn0028689	0.189647	7.99725	10.8171	0.0129211
FBgn0028691	0.189898	6.55104	9.23922	0.0242971
FBgn0028700	0.491848	1.94044	7.84346	0.0421652
FBgn0028737	-0.166374	8.56702	7.5233	0.0477669
FBgn0028841	0.574267	2.89232	9.3396	0.0232897
FBgn0028857	0.280989	5.76316	9.62338	0.0209405
FBgn0028888	-0.558866	3.18348	19.4262	0.0003668
FBgn0028892	0.236511	6.82641	10.1687	0.0168287
FBgn0028901	0.324162	7.12154	10.1783	0.01682
FBgn0028913	0.389053	3.6018	9.81302	0.0193974
FBgn0028919	0.305063	3.43225	7.84125	0.04218
FBgn0028935	0.214346	5.91834	7.60516	0.0461332
FBgn0028950	-0.823215	5.02523	26.5231	1.76972e-05
FBgn0028961	-0.799993	1.26241	11.3456	0.0103854
FBgn0028978	-0.31592	5.62084	14.3988	0.00292533
FBgn0028984	0.34402	6.21777	15.1645	0.00210768
FBgn0029161	-0.216288	8.06167	11.0444	0.0118093
FBgn0029170	-0.831937	1.82284	13.1099	0.00510724
FBgn0029174	0.257611	6.21895	15.1181	0.00213882
FBgn0029507	0.323205	6.27158	18.3041	0.000575436
FBgn0029514	-0.331152	3.2545	7.86356	0.0418594
FBgn0029529	-0.395338	3.38865	8.05734	0.0384334
FBgn0029580	0.422363	3.30263	11.5053	0.00974119
FBgn0029608	-0.258551	6.08433	14.8433	0.00239879
FBgn0029629	-0.294192	5.92773	11.1296	0.0114133
FBgn0029648	0.330527	4.45246	7.73438	0.0440297
FBgn0029656	0.324441	4.08402	8.06135	0.0384086
FBgn0029664	-0.322973	4.85236	12.9261	0.00550096
FBgn0029689	0.443412	5.24741	27.5485	1.1312e-05
FBgn0029708	-0.238503	5.71454	8.28959	0.0350026
FBgn0029766	0.859944	6.19507	30.9916	2.34761e-06
FBgn0029831	0.676711	6.06015	8.85758	0.0280428
FBgn0029836	-1.02951	1.76374	17.2927	0.00087222
FBgn0029837	-0.291009	5.00916	9.67058	0.0206251
FBgn0029848	-0.89597	1.51031	18.5676	0.000516878
FBgn0029863	-0.406586	3.25718	12.3623	0.00684443
FBgn0029867	-0.306795	4.26071	12.3306	0.00692148
FBgn0029868	-0.532753	7.28251	32.4434	1.29691e-06
FBgn0029888	-0.405475	6.89606	19.3972	0.000369894
FBgn0029898	0.544694	6.96815	31.1502	2.23866e-06
FBgn0029925	-0.327019	3.87102	13.2099	0.00487323
FBgn0029932	0.374697	7.06603	8.65407	0.0304343
FBgn0029958	-0.261161	5.21276	8.89888	0.027712
FBgn0029971	-0.501808	6.08888	22.3419	0.000101225
FBgn0029975	0.330237	8.00526	23.6427	6.1593e-05
FBgn0029989	0.435805	3.62401	12.5729	0.00629705
FBgn0029996	-0.31344	5.47878	17.3536	0.000849014
FBgn0030030	-0.299097	6.12712	12.7232	0.00593456
FBgn0030038	0.167155	7.49481	9.3207	0.0234407
FBgn0030041	0.319886	7.0838	9.58307	0.0212072
FBgn0030051	0.407074	3.76466	9.71016	0.0202611
FBgn0030073	0.887522	3.24697	12.7014	0.00595874
FBgn0030102	-0.521415	5.41923	23.7299	5.94707e-05
FBgn0030105	1.49553	6.09961	11.3229	0.0104734
FBgn0030156	-0.305187	4.52996	10.0888	0.0174409
FBgn0030157	0.394316	5.9916	15.9518	0.00151941
FBgn0030189	0.4737	4.42056	23.1706	7.39846e-05
FBgn0030196	2.05429	1.77301	22.5316	9.36292e-05
FBgn0030246	0.208863	5.46983	10.2106	0.0166148
FBgn0030261	-0.389061	4.00926	11.5348	0.00962151
FBgn0030290	0.260565	4.00139	7.61267	0.0459752
FBgn0030292	-0.613608	5.54015	15.7552	0.00165244
FBgn0030294	-0.40291	3.17676	8.84442	0.0281955
FBgn0030300	0.41973	5.34217	18.5183	0.000527343
FBgn0030318	0.327109	4.95237	22.6721	8.85158e-05
FBgn0030332	-1.11475	7.89541	27.5551	1.1312e-05
FBgn0030359	0.223298	6.12485	8.26025	0.0353711
FBgn0030362	0.379731	8.18403	23.0659	7.60149e-05
FBgn0030395	-0.721488	2.00894	9.63478	0.0208742
FBgn0030400	0.311774	5.84341	22.2042	0.000107862
FBgn0030418	-0.333488	3.04927	8.22967	0.035848
FBgn0030425	0.370871	6.29731	23.3556	6.87934e-05
FBgn0030479	-0.204414	5.72451	7.52267	0.0477669
FBgn0030481	-0.244572	5.91323	8.96021	0.0270159
FBgn0030482	0.342562	6.86002	8.46446	0.0329175
FBgn0030484	0.273933	7.96105	12.214	0.00727338
FBgn0030558	0.628145	6.74883	18.7079	0.000486769
FBgn0030584	-0.234402	6.03152	9.75245	0.0199024
FBgn0030594	-0.540112	6.78728	25.8654	2.38092e-05
FBgn0030605	-0.463265	6.65022	19.3935	0.000369894
FBgn0030607	0.498156	4.10879	12.2185	0.00726625
FBgn0030670	-0.275508	6.73053	18.5799	0.000515075
FBgn0030679	-0.347765	6.84052	16.0983	0.00142791
FBgn0030716	-0.216308	4.68001	7.53809	0.0475675
FBgn0030718	-0.350852	7.65259	15.0665	0.00218949
FBgn0030723	-0.338703	3.6829	9.19937	0.0246676
FBgn0030733	-0.441204	8.39927	23.3845	6.80887e-05
FBgn0030745	-0.734061	6.80547	46.9336	2.82724e-09
FBgn0030774	-0.588984	4.69925	25.5619	2.73272e-05
FBgn0030776	-0.409009	5.37939	14.2621	0.0030713
FBgn0030828	0.313106	9.68578	19.8371	0.00030712
FBgn0030837	0.449063	6.12375	8.5821	0.0313326
FBgn0030838	-0.227721	5.7357	9.45737	0.0221825
FBgn0030853	-0.415481	7.48336	16.5983	0.0011607
FBgn0030925	0.593628	4.19171	11.7572	0.00876971
FBgn0030926	0.251475	5.0665	7.53255	0.0476444
FBgn0030932	0.231795	6.31843	8.9835	0.026771
FBgn0031021	-0.585661	7.33485	32.6177	1.19742e-06
FBgn0031055	-0.397238	2.53441	7.45651	0.0490553
FBgn0031062	-0.359831	3.29388	8.59134	0.0312005
FBgn0031066	-0.420905	9.27631	17.2729	0.000874741
FBgn0031097	-0.797881	2.52753	16.2778	0.00132212
FBgn0031114	0.270029	3.57069	7.51281	0.0479942
FBgn0031126	0.322285	5.17406	8.44058	0.0332684
FBgn0031127	-1.1151	1.98066	17.4414	0.000814847
FBgn0031148	0.385511	5.56938	11.0189	0.011929
FBgn0031182	-0.436164	5.00639	10.8003	0.0129772
FBgn0031214	0.435118	2.40163	7.50524	0.0480572
FBgn0031220	0.243064	5.46127	8.38878	0.0338034
FBgn0031224	-0.453935	3.19545	14.6055	0.00268538
FBgn0031228	-0.413569	6.7972	27.932	9.53907e-06
FBgn0031235	0.260555	5.32963	8.78975	0.0288733
FBgn0031239	-0.451032	2.83327	10.9979	0.0120209
FBgn0031250	-0.243814	5.14804	9.65512	0.0207284
FBgn0031264	-0.545161	4.79207	17.471	0.000804302
FBgn0031275	-0.389996	3.17326	8.17956	0.0366529
FBgn0031277	0.861352	4.42847	27.8658	9.73386e-06
FBgn0031308	-0.447922	2.71188	7.60138	0.0461962
FBgn0031414	-0.622176	6.44819	35.3392	3.82823e-07
FBgn0031417	0.52582	6.04255	26.1565	2.10808e-05
FBgn0031436	-0.361578	8.03831	15.4127	0.00190291
FBgn0031443	0.346052	5.04004	14.2963	0.00302246
FBgn0031449	0.341823	8.29449	20.4417	0.000238389
FBgn0031453	0.388948	8.79546	24.918	3.60266e-05
FBgn0031496	0.380662	3.97005	12.5577	0.0063392
FBgn0031505	-0.492727	6.92298	25.0198	3.49182e-05
FBgn0031533	-0.720576	3.10675	8.93417	0.02728
FBgn0031538	0.205335	6.10079	9.5838	0.0212072
FBgn0031560	0.510432	5.89818	18.4645	0.000540862
FBgn0031561	0.919016	7.44438	48.8016	1.27208e-09
FBgn0031562	0.800787	3.3751	17.4979	0.000795017
FBgn0031621	0.290603	4.81645	8.53764	0.0319159
FBgn0031640	-0.324784	3.92216	10.4394	0.0151282
FBgn0031649	-0.259529	4.86128	9.87539	0.018888
FBgn0031657	0.374807	2.94729	9.04453	0.026106
FBgn0031692	-0.632169	4.87257	35.6475	3.44447e-07
FBgn0031697	-0.343182	3.00567	9.19007	0.0247697
FBgn0031700	-0.561657	6.11878	11.4397	0.00999977
FBgn0031703	0.227853	5.86699	8.21545	0.0360508
FBgn0031710	0.307452	4.52757	10.0109	0.0180187
FBgn0031713	-0.256435	5.42334	8.43535	0.0333081
FBgn0031733	0.28676	5.36743	12.7555	0.00585994
FBgn0031735	0.408394	3.35348	9.39583	0.0227614
FBgn0031762	-0.498443	2.56257	13.3649	0.00459102
FBgn0031801	0.610194	6.15783	15.5569	0.00179049
FBgn0031808	-0.394235	3.41941	8.88058	0.0278656
FBgn0031815	0.2046	6.4284	9.61322	0.0209929
FBgn0031824	0.70529	4.00598	8.17983	0.0366529
FBgn0031830	-0.490826	8.77146	25.6884	2.58993e-05
FBgn0031860	0.455759	5.27018	10.8148	0.0129224
FBgn0031869	-0.332636	6.313	13.0601	0.00522787
FBgn0031885	-0.217476	6.1573	7.9915	0.0395498
FBgn0031908	-0.303495	7.30471	17.8881	0.000677076
FBgn0031912	-0.426683	9.44899	34.2555	5.97565e-07
FBgn0031913	0.631984	7.19888	45.4839	5.02742e-09
FBgn0031918	-0.502662	2.72207	11.0761	0.0116378
FBgn0031934	0.237891	5.7775	9.06832	0.0258876
FBgn0031935	0.50851	5.31828	31.9641	1.61235e-06
FBgn0031942	-2.9167	4.78568	20.2755	0.000255421
FBgn0031957	0.909045	1.73589	17.2868	0.000872733
FBgn0031968	-0.425646	4.4914	12.9571	0.0054449
FBgn0031971	-0.622218	6.3875	29.6169	4.50389e-06
FBgn0032015	0.224718	6.30576	9.87762	0.018888
FBgn0032020	0.448402	3.19222	8.12812	0.0373556
FBgn0032025	0.276025	7.3754	9.79099	0.019563
FBgn0032026	0.231845	5.15017	11.5122	0.00971783
FBgn0032029	0.211522	5.92586	8.39953	0.0336959
FBgn0032039	0.369901	5.5061	20.8433	0.000199743
FBgn0032054	0.321946	3.77349	9.25708	0.0241071
FBgn0032055	0.298329	8.18195	10.7682	0.0131109
FBgn0032068	-1.18387	5.54962	48.1429	1.70872e-09
FBgn0032072	0.43056	4.39084	17.1073	0.000935677
FBgn0032076	0.764508	5.50417	12.1231	0.00757211
FBgn0032111	0.350163	4.15398	12.7602	0.00585427
FBgn0032122	-0.240165	8.19603	8.38135	0.0338294
FBgn0032136	0.549352	8.66682	22.3645	0.00010045
FBgn0032138	-0.326142	7.01978	15.8973	0.00155702
FBgn0032157	0.291663	6.49146	18.1802	0.000606821
FBgn0032166	0.2603	4.76068	10.9752	0.0121094
FBgn0032167	0.296524	6.24753	15.8345	0.00159923
FBgn0032176	0.347827	4.49751	16.359	0.00127812
FBgn0032195	-0.371545	3.04675	9.43275	0.0224166
FBgn0032202	-0.347748	5.22009	11.1605	0.0112596
FBgn0032216	0.187366	6.37376	8.66557	0.0303463
FBgn0032222	-0.360219	6.34896	22.7017	8.75356e-05
FBgn0032252	0.462224	3.31543	15.9743	0.00150802
FBgn0032264	-0.329208	6.08857	9.17797	0.0248402
FBgn0032265	-0.569975	3.84291	16.5599	0.00118166
FBgn0032266	-0.373016	6.18273	8.08845	0.0379628
FBgn0032285	0.728478	7.55416	44.0959	8.87028e-09
FBgn0032287	0.560165	4.95832	23.6562	6.14634e-05
FBgn0032312	0.265058	4.97203	7.81121	0.0426949
FBgn0032314	0.194378	7.2152	9.45341	0.0222089
FBgn0032350	0.540538	7.13411	19.016	0.000431405
FBgn0032369	0.252534	5.689	9.26345	0.0240643
FBgn0032373	-0.427864	5.76124	29.9369	3.88016e-06
FBgn0032374	0.32886	4.45108	12.7781	0.00582152
FBgn0032377	0.286102	4.93396	10.8434	0.0127846
FBgn0032381	-1.11966	6.13651	15.1305	0.00213705
FBgn0032394	0.216351	7.17436	8.26291	0.0353479
FBgn0032400	-0.324244	9.1694	9.21706	0.024523
FBgn0032402	0.334092	5.76852	17.0458	0.000959413
FBgn0032408	0.363997	3.80617	10.6493	0.0138468
FBgn0032471	0.241513	7.67834	9.38102	0.0229088
FBgn0032482	0.313735	8.95064	19.5667	0.000344491
FBgn0032505	0.250962	12.6602	10.1161	0.0172031
FBgn0032511	-0.374962	7.44318	16.3671	0.00127558
FBgn0032519	0.302345	5.90397	11.5995	0.00935705
FBgn0032522	0.404641	4.0536	14.9918	0.00225587
FBgn0032553	0.275021	5.76678	12.8261	0.00570414
FBgn0032588	0.237959	6.45183	10.447	0.0151006
FBgn0032596	0.190072	6.26503	8.3289	0.0344213
FBgn0032640	0.226971	6.1544	8.05086	0.038515
FBgn0032649	0.253039	5.52314	9.48454	0.0219287
FBgn0032699	0.263537	6.82471	8.63345	0.0306182
FBgn0032706	-0.431914	5.95882	28.2564	8.24101e-06
FBgn0032713	-0.350222	6.03727	16.497	0.00121591
FBgn0032720	-0.304597	3.74658	10.2871	0.0161719
FBgn0032726	1.63412	6.16657	24.5066	4.26913e-05
FBgn0032741	0.687295	2.96776	16.6164	0.00115239
FBgn0032781	0.345197	4.30986	14.897	0.00235379
FBgn0032783	0.198135	7.86684	7.94861	0.0403093
FBgn0032798	-0.312423	5.00183	11.6554	0.00914054
FBgn0032820	0.682561	6.14502	12.0839	0.00771125
FBgn0032845	0.419565	4.47271	29.0751	5.77375e-06
FBgn0032848	-0.301122	4.30293	7.71724	0.0440694
FBgn0032864	0.258035	6.65867	11.6333	0.00922528
FBgn0032886	0.240175	5.73401	12.6781	0.00601444
FBgn0032904	0.404376	6.05712	16.8207	0.00105949
FBgn0032910	-0.238042	5.76327	14.645	0.00263471
FBgn0032934	0.553094	3.04066	20.0717	0.00027824
FBgn0032969	0.273248	6.98206	13.444	0.00443082
FBgn0033039	0.207188	5.79208	7.69867	0.0443573
FBgn0033047	-0.592948	5.60687	28.2577	8.24101e-06
FBgn0033054	-0.310712	5.47939	15.9644	0.00151258
FBgn0033065	-1.02678	8.06132	14.8045	0.0024351
FBgn0033075	0.351026	5.32379	13.2731	0.00475813
FBgn0033079	0.287491	5.18627	9.09827	0.0256327
FBgn0033093	-0.50377	7.37856	39.218	7.29626e-08
FBgn0033174	0.179705	6.94681	7.77044	0.0434046
FBgn0033188	-0.402223	7.75605	24.2624	4.74449e-05
FBgn0033196	0.302293	6.95882	23.4271	6.72396e-05
FBgn0033215	-0.659793	2.49827	12.6032	0.00623308
FBgn0033216	-1.0699	4.74211	22.628	8.98043e-05
FBgn0033234	-0.850295	3.51382	15.3819	0.00192492
FBgn0033246	0.441421	10.3864	24.1818	4.90187e-05
FBgn0033258	0.261416	5.53854	11.9479	0.00814601
FBgn0033302	-1.11835	5.10323	29.9551	3.87533e-06
FBgn0033323	0.205507	6.44689	8.30033	0.0348244
FBgn0033366	0.252182	5.06444	10.3029	0.016124
FBgn0033367	-0.613786	6.61499	14.529	0.00277589
FBgn0033373	0.499733	5.49679	42.3474	1.96136e-08
FBgn0033387	0.300576	5.99987	12.7316	0.00591727
FBgn0033413	-0.183239	6.9247	7.84005	0.04218
FBgn0033423	-0.36017	5.01431	13.8447	0.00372254
FBgn0033446	-1.07617	9.38819	59.2576	1.76967e-11
FBgn0033448	-0.359481	6.54148	15.6421	0.00172956
FBgn0033453	0.345629	4.3509	13.2269	0.0048372
FBgn0033461	0.308676	5.56676	14.4811	0.00282102
FBgn0033464	0.660797	5.01655	23.1777	7.39846e-05
FBgn0033495	-0.197113	8.08912	9.92158	0.0185949
FBgn0033498	0.220374	5.01795	8.33331	0.0343659
FBgn0033524	0.426011	5.1051	21.8537	0.000127388
FBgn0033528	0.358037	3.65526	12.7055	0.00595478
FBgn0033543	-0.246313	6.15616	10.2674	0.016272
FBgn0033557	-0.359663	4.04695	14.8792	0.00236703
FBgn0033574	-0.455003	5.45264	22.1913	0.000108149
FBgn0033635	-0.310212	4.8035	10.9556	0.0122236
FBgn0033657	-0.275103	3.6644	8.00851	0.0393028
FBgn0033728	-1.00018	5.9529	24.6157	4.05576e-05
FBgn0033730	-1.40324	2.32226	63.836	2.42946e-12
FBgn0033740	0.550288	2.36855	8.4024	0.0336959
FBgn0033742	0.282894	4.20303	7.99462	0.0395126
FBgn0033763	0.504559	2.17351	7.72387	0.0440694
FBgn0033769	-0.325492	5.06044	9.09614	0.0256387
FBgn0033782	-0.553942	5.7263	9.0464	0.0261033
FBgn0033788	0.606319	7.97195	9.06457	0.0259167
FBgn0033807	-0.494901	5.67453	18.0672	0.000635018
FBgn0033814	0.375301	6.98527	31.4728	2.00031e-06
FBgn0033818	0.225696	6.63247	7.8386	0.0421815
FBgn0033846	-0.316189	3.97049	9.18708	0.0247868
FBgn0033853	0.268065	7.73067	19.8461	0.000306714
FBgn0033873	0.513386	3.23653	12.881	0.00559103
FBgn0033915	-0.440786	6.60473	35.5105	3.55144e-07
FBgn0033925	0.242096	5.3534	9.24972	0.0241812
FBgn0033933	0.339461	3.47372	8.66109	0.0303932
FBgn0033961	-0.490084	6.54368	20.0752	0.00027824
FBgn0033968	0.571312	3.56321	19.6793	0.000330201
FBgn0033980	-0.540635	6.69329	15.5451	0.00179805
FBgn0033982	0.762699	3.618	15.3246	0.0019755
FBgn0034010	2.0225	2.20771	44.0158	9.00384e-09
FBgn0034013	-0.37269	4.05225	11.5631	0.00951133
FBgn0034073	0.568657	4.26335	10.8781	0.0126079
FBgn0034075	-0.233362	6.91145	12.3652	0.00684443
FBgn0034082	0.286854	7.69095	11.2162	0.0109675
FBgn0034093	-0.266582	4.8225	10.2065	0.0166327
FBgn0034098	0.466955	4.17481	12.3539	0.0068606
FBgn0034117	0.692693	5.92407	39.4457	6.99278e-08
FBgn0034136	-0.491735	2.94851	10.3211	0.0159836
FBgn0034151	-0.686645	4.95966	39.277	7.20796e-08
FBgn0034156	0.41924	4.27816	16.0761	0.00143844
FBgn0034179	0.256933	5.4465	11.6764	0.00906185
FBgn0034187	1.19793	2.49043	39.343	7.09728e-08
FBgn0034205	0.278367	6.18482	14.0865	0.00333116
FBgn0034245	-0.467168	7.42703	17.6084	0.000757901
FBgn0034253	-0.351145	3.93133	9.70731	0.0202717
FBgn0034267	-0.542423	5.55544	45.9461	4.22687e-09
FBgn0034276	1.53274	3.95131	39.1116	7.45262e-08
FBgn0034277	0.212019	6.75945	9.4975	0.0218738
FBgn0034290	-0.707646	4.65988	13.7029	0.00395929
FBgn0034291	-1.74009	4.4219	57.3406	3.29246e-11
FBgn0034292	-0.394664	5.88371	8.11804	0.0374963
FBgn0034326	-0.738209	1.69971	12.2787	0.00707594
FBgn0034331	-0.338822	6.99901	8.38182	0.0338294
FBgn0034364	0.449166	5.059	12.5448	0.0063639
FBgn0034387	0.268848	5.55087	14.8627	0.0023795
FBgn0034391	-1.41325	1.78196	35.5307	3.55144e-07
FBgn0034394	0.602096	7.9038	42.0977	2.17671e-08
FBgn0034399	0.281723	4.06145	7.8575	0.0419677
FBgn0034405	-0.376674	8.11731	10.9119	0.01244
FBgn0034406	-0.569375	6.24912	41.7106	2.53536e-08
FBgn0034420	-0.172612	8.59598	8.10034	0.0377445
FBgn0034437	0.738225	1.42927	8.3778	0.0338675
FBgn0034468	0.533822	2.94702	9.46804	0.0220755
FBgn0034477	0.341041	5.59453	16.3789	0.00127058
FBgn0034479	0.4332	6.48021	43.9133	9.21852e-09
FBgn0034480	-0.797945	5.37037	19.2949	0.000388228
FBgn0034485	-0.280592	4.99859	11.2672	0.0107138
FBgn0034494	0.33308	4.98629	15.6685	0.00170977
FBgn0034497	-0.868083	9.70695	24.6867	3.93022e-05
FBgn0034512	0.644289	8.61893	21.846	0.00012739
FBgn0034534	-0.296264	5.06906	12.3638	0.00684443
FBgn0034538	0.325437	5.77752	10.7947	0.0129887
FBgn0034540	0.403167	3.58521	9.82522	0.0193294
FBgn0034553	-0.398622	4.92111	20.915	0.000193847
FBgn0034566	0.219995	7.58838	10.2199	0.0165529
FBgn0034573	-0.236307	5.77436	7.51012	0.0479964
FBgn0034576	-0.450099	7.29229	18.7174	0.000486349
FBgn0034618	-0.327917	7.81025	9.61547	0.0209883
FBgn0034634	-0.508104	2.72779	10.5988	0.0141355
FBgn0034645	-0.386463	7.33689	12.4427	0.00664262
FBgn0034649	-0.199804	5.9392	7.46967	0.0488033
FBgn0034660	-0.39306	4.01979	10.1268	0.017141
FBgn0034709	-0.636078	6.70823	34.7168	5.01304e-07
FBgn0034716	-0.261635	6.93071	10.0055	0.018052
FBgn0034728	0.259449	4.48352	9.13926	0.0252288
FBgn0034736	-0.462512	3.56268	12.7174	0.00594419
FBgn0034756	0.646636	3.48313	15.7472	0.00165341
FBgn0034788	-0.441712	2.49953	8.17967	0.0366529
FBgn0034789	-0.238268	5.30963	8.82472	0.0284509
FBgn0034797	-0.230942	7.42463	10.9873	0.012061
FBgn0034876	-0.242081	5.32275	8.78534	0.028892
FBgn0034877	-0.477562	9.51235	12.7764	0.00582152
FBgn0034885	0.268096	7.02706	11.8903	0.00832135
FBgn0034931	1.32237	2.25652	16.2307	0.00134636
FBgn0034945	-0.46798	2.29561	9.90952	0.0186974
FBgn0034974	-0.739404	1.36749	12.3052	0.00698601
FBgn0035006	-2.28223	1.95074	40.5736	4.34281e-08
FBgn0035010	-0.488359	1.86775	7.76117	0.0435618
FBgn0035020	0.26105	6.63372	14.8621	0.0023795
FBgn0035022	-1.3701	2.51951	17.9299	0.000668712
FBgn0035032	-0.460721	9.26291	15.4566	0.00186492
FBgn0035039	-0.38316	4.43033	8.35235	0.0341215
FBgn0035040	-0.670017	3.49357	23.7781	5.86921e-05
FBgn0035042	0.323116	6.39583	23.1803	7.39846e-05
FBgn0035046	-0.443522	6.95867	24.7474	3.89257e-05
FBgn0035049	0.236312	6.37462	12.9386	0.00548162
FBgn0035063	-0.583448	1.82476	8.39403	0.0337619
FBgn0035087	0.288062	9.81778	22.4814	9.57091e-05
FBgn0035090	0.455312	7.06038	33.1017	9.52343e-07
FBgn0035091	0.531747	6.99628	55.1771	7.42101e-11
FBgn0035112	-0.358037	3.73316	9.55777	0.0213567
FBgn0035131	0.716589	1.67563	17.7415	0.000717856
FBgn0035152	-0.43796	3.18675	10.7888	0.0130118
FBgn0035176	0.737236	5.17463	8.14586	0.0371346
FBgn0035198	0.186997	9.48579	7.68063	0.0446936
FBgn0035266	0.383859	6.50403	20.5079	0.000231951
FBgn0035287	-0.267138	5.24509	11.4847	0.00981055
FBgn0035290	-0.551188	4.66527	11.7009	0.00895522
FBgn0035335	-0.351305	3.99871	10.7089	0.0134585
FBgn0035337	-0.411427	2.7099	9.57503	0.0212202
FBgn0035338	-0.287488	6.68828	9.4416	0.0223305
FBgn0035343	-0.274471	6.3302	11.5444	0.00958808
FBgn0035348	0.373678	9.08352	9.12345	0.0253293
FBgn0035359	0.337385	5.26819	17.8975	0.000675573
FBgn0035398	-0.767575	3.30755	20.0251	0.000283139
FBgn0035404	-0.281236	7.92786	11.1253	0.0114181
FBgn0035410	-0.265244	6.04704	14.2972	0.00302246
FBgn0035431	0.293233	4.63156	8.40946	0.0336727
FBgn0035452	-0.438955	3.02024	8.59648	0.0311394
FBgn0035484	0.655352	7.14896	11.729	0.00885997
FBgn0035495	-0.259276	7.17278	16.7447	0.00108719
FBgn0035505	-0.32034	5.61057	12.0507	0.00780593
FBgn0035529	-0.292954	5.93826	7.87019	0.0417383
FBgn0035542	-0.233215	9.38193	10.5257	0.0146042
FBgn0035544	-0.580481	5.45471	15.2425	0.00203849
FBgn0035574	-0.356373	4.81443	16.0592	0.0014482
FBgn0035600	-0.556092	9.23786	32.8401	1.07865e-06
FBgn0035647	0.538234	1.86994	10.0425	0.0178079
FBgn0035661	0.314059	7.84257	15.6679	0.00170977
FBgn0035666	-0.922516	4.85447	33.5703	7.88264e-07
FBgn0035674	-0.365077	4.0963	15.6874	0.00169936
FBgn0035675	-0.415308	2.9349	8.31929	0.0345755
FBgn0035689	0.371016	3.27282	8.99614	0.0266258
FBgn0035693	0.209367	7.49978	11.8841	0.0083378
FBgn0035695	-0.406809	5.98453	29.4014	4.95497e-06
FBgn0035710	-0.260542	6.60356	9.90105	0.0187244
FBgn0035730	0.258666	5.19294	8.11537	0.0375218
FBgn0035743	1.28102	2.25884	8.34542	0.0341656
FBgn0035767	-0.439129	4.9361	27.4474	1.16787e-05
FBgn0035769	-0.309912	4.16969	12.5766	0.00629705
FBgn0035800	0.207431	5.94507	9.04063	0.0261259
FBgn0035806	0.940855	3.97327	8.65137	0.0304343
FBgn0035824	-0.372661	3.46532	10.2944	0.0161621
FBgn0035833	-0.22826	4.98612	7.92609	0.0407366
FBgn0035842	0.500699	4.18886	7.59819	0.0462439
FBgn0035868	-0.409526	6.01044	24.7033	3.91778e-05
FBgn0035871	0.173692	8.37153	9.07502	0.0258406
FBgn0035878	-0.207818	6.15287	8.65126	0.0304343
FBgn0035889	0.246572	6.24798	11.0964	0.01154
FBgn0035926	-0.519931	6.09617	15.4949	0.00183502
FBgn0035945	0.398967	4.69834	21.4695	0.000150209
FBgn0035977	1.29045	2.98059	14.8042	0.0024351
FBgn0036003	-0.280505	4.94358	9.6434	0.0208398
FBgn0036007	0.392312	8.30431	24.1075	5.03652e-05
FBgn0036008	0.231008	5.7543	8.05613	0.0384334
FBgn0036024	1.62669	6.85514	19.2669	0.000392716
FBgn0036029	0.218672	6.4455	9.13355	0.0252605
FBgn0036030	0.513304	7.95527	9.88108	0.018888
FBgn0036044	-2.03809	3.27142	23.797	5.85787e-05
FBgn0036094	-0.398345	3.3171	10.7781	0.0130566
FBgn0036110	1.15819	3.16794	16.9612	0.000991022
FBgn0036116	0.457259	5.64907	31.2777	2.11473e-06
FBgn0036142	0.211452	5.73994	10.0857	0.017452
FBgn0036152	0.333536	5.90724	11.6139	0.00930968
FBgn0036157	0.656411	4.03799	35.1202	4.22979e-07
FBgn0036159	0.251666	5.82858	8.67534	0.0302613
FBgn0036169	0.519636	4.09144	16.9488	0.000995116
FBgn0036191	0.271615	5.13979	9.29002	0.023791
FBgn0036205	-0.402066	3.9349	19.064	0.000428013
FBgn0036208	0.714788	3.02097	12.8335	0.00569044
FBgn0036211	0.27505	8.18663	13.023	0.00530693
FBgn0036232	0.245676	7.78343	11.7282	0.00885997
FBgn0036262	0.998523	9.19668	31.0371	2.33233e-06
FBgn0036264	0.821914	3.02656	36.2939	2.54074e-07
FBgn0036285	0.354256	5.74769	15.8232	0.00160532
FBgn0036290	0.239363	5.25561	10.6946	0.0135421
FBgn0036309	0.26621	5.85105	8.51782	0.0321559
FBgn0036316	0.74438	7.86383	76.4675	1.20667e-14
FBgn0036337	0.253726	6.23703	7.92531	0.0407366
FBgn0036338	0.26919	6.25038	12.8576	0.00564388
FBgn0036353	0.26969	5.70348	13.0341	0.0052841
FBgn0036367	-0.409071	4.21687	9.14352	0.0251937
FBgn0036376	-0.170584	6.01872	7.73171	0.0440449
FBgn0036377	-0.577427	1.76617	9.57799	0.0212072
FBgn0036421	0.368226	3.54027	9.80325	0.0194805
FBgn0036428	-0.28072	8.43612	8.97863	0.026818
FBgn0036463	0.465017	3.82938	16.2164	0.00135355
FBgn0036490	0.363599	4.17394	11.9666	0.0080868
FBgn0036520	0.391201	3.16806	10.7943	0.0129887
FBgn0036547	0.339206	4.44515	10.7484	0.0132051
FBgn0036550	-0.37039	4.01085	11.0855	0.0115933
FBgn0036551	-0.364204	6.08057	21.6671	0.000137636
FBgn0036560	0.264968	4.27958	8.28312	0.0350419
FBgn0036597	-1.05699	3.80516	23.931	5.49172e-05
FBgn0036619	0.652032	5.73971	17.977	0.000660369
FBgn0036629	0.980426	1.69716	8.83795	0.0282704
FBgn0036656	-1.35823	3.52284	11.1088	0.0114917
FBgn0036661	-0.245506	5.96947	11.1284	0.0114133
FBgn0036665	-0.338763	3.88002	9.79524	0.0195452
FBgn0036685	-0.213372	5.97279	8.71091	0.0297542
FBgn0036690	0.621814	2.73812	14.431	0.00288112
FBgn0036723	0.197076	7.65633	8.3575	0.034107
FBgn0036726	-0.303573	6.06847	17.0075	0.000972813
FBgn0036728	-0.359584	9.45045	14.919	0.002331
FBgn0036732	0.322201	4.95724	13.3951	0.00452503
FBgn0036750	-0.668512	4.13084	8.7441	0.0292976
FBgn0036759	0.280176	5.38932	9.5795	0.0212072
FBgn0036762	-0.493915	8.66551	23.0736	7.60149e-05
FBgn0036767	1.61513	6.34602	14.4369	0.00287727
FBgn0036780	-0.819484	1.86428	18.3199	0.000573542
FBgn0036796	0.279315	4.86996	7.7185	0.0440694
FBgn0036807	0.359348	4.51957	12.1993	0.00732065
FBgn0036820	-0.254365	5.91698	10.2735	0.0162369
FBgn0036831	0.503525	4.80285	21.5591	0.000143912
FBgn0036839	-0.384821	3.53299	8.50473	0.0322928
FBgn0036843	-0.270341	4.65979	10.0819	0.0174689
FBgn0036847	-0.455942	3.05657	12.224	0.00725517
FBgn0036857	0.455968	5.6467	12.5744	0.00629705
FBgn0036862	-0.254516	8.33233	13.6181	0.00408619
FBgn0036876	-0.442264	4.12209	12.798	0.00577617
FBgn0036881	-0.986545	3.49304	14.4981	0.0028112
FBgn0036887	-0.193652	6.34959	8.39045	0.0338004
FBgn0036888	-0.264885	6.50191	17.922	0.000668712
FBgn0036916	0.317199	3.4664	9.50499	0.0218124
FBgn0036920	-0.277095	4.51569	10.8316	0.0128513
FBgn0036935	-0.319896	4.76561	8.52471	0.0320887
FBgn0036939	-0.292774	5.12428	9.78976	0.019563
FBgn0036942	0.427897	3.04115	11.3857	0.0102025
FBgn0036962	0.220603	5.99248	9.1525	0.025141
FBgn0036970	0.462608	8.30989	20.2671	0.000255645
FBgn0036985	-0.799879	2.62267	16.3312	0.00129408
FBgn0036992	1.33403	7.61317	16.3261	0.00129466
FBgn0036995	1.87619	2.52505	68.0141	4.37475e-13
FBgn0036996	-0.572352	7.52621	10.232	0.0165137
FBgn0036997	1.07168	4.64126	49.9789	7.97764e-10
FBgn0037001	-0.475473	8.44925	22.8451	8.3024e-05
FBgn0037005	0.479859	2.70535	11.265	0.0107138
FBgn0037037	0.332789	5.36552	8.86344	0.0279779
FBgn0037040	0.212747	7.78179	8.71926	0.02967
FBgn0037057	0.23375	6.1425	11.9671	0.0080868
FBgn0037065	-0.245799	5.39179	8.38658	0.0338161
FBgn0037101	0.246679	7.19828	10.173	0.01682
FBgn0037126	-0.553153	3.88099	19.5906	0.000342455
FBgn0037166	-0.632732	4.74762	16.4794	0.00122443
FBgn0037170	0.231854	5.37463	7.47307	0.0487462
FBgn0037186	0.393271	5.5185	21.876	0.000126426
FBgn0037207	0.256003	4.71938	8.4075	0.0336808
FBgn0037230	0.292081	6.42423	11.9411	0.00816432
FBgn0037239	0.231678	6.5597	9.96853	0.0183278
FBgn0037254	0.328854	5.24943	17.5877	0.000764213
FBgn0037260	0.316466	4.11629	9.61588	0.0209883
FBgn0037275	-0.371138	3.35066	8.9951	0.0266258
FBgn0037276	0.274363	6.58	15.6132	0.00175258
FBgn0037288	-0.248977	7.21369	7.97575	0.0398021
FBgn0037323	-0.447298	5.50041	8.63631	0.0305969
FBgn0037342	-0.395123	3.90973	10.1304	0.0171266
FBgn0037347	-0.363922	3.50939	9.52473	0.0216584
FBgn0037363	0.281866	7.34559	10.4507	0.0150876
FBgn0037384	0.339299	3.80181	7.48943	0.048381
FBgn0037386	-0.339888	6.15011	8.3991	0.0336959
FBgn0037387	0.308633	7.22346	7.8299	0.0423204
FBgn0037391	-0.29778	6.26546	12.5004	0.00646913
FBgn0037440	0.221361	5.40952	9.56186	0.0213392
FBgn0037461	0.24618	5.76713	8.50636	0.0322928
FBgn0037481	0.547922	2.02462	9.50757	0.0218124
FBgn0037483	0.232207	7.00917	8.23872	0.0357641
FBgn0037502	0.219839	6.35208	7.42186	0.0496513
FBgn0037515	0.332117	5.01555	11.9126	0.00824473
FBgn0037519	0.688638	1.61861	8.75048	0.0292943
FBgn0037520	-0.333595	5.09003	9.97348	0.01831
FBgn0037529	-0.26882	5.07702	11.4472	0.00997236
FBgn0037547	0.291154	8.65261	11.5331	0.00962151
FBgn0037548	0.371514	4.74101	14.3538	0.00297112
FBgn0037549	0.261053	5.29352	11.8183	0.00853263
FBgn0037607	0.432433	10.1728	12.0718	0.00773947
FBgn0037613	-0.41126	4.57318	13.3394	0.0046383
FBgn0037623	0.300703	6.09032	22.6597	8.8707e-05
FBgn0037634	-0.664513	1.52278	7.65892	0.0450769
FBgn0037635	0.887779	5.41684	34.2375	5.97565e-07
FBgn0037637	0.232757	8.0832	10.6932	0.0135421
FBgn0037643	-0.184367	9.45436	9.7192	0.0202069
FBgn0037644	0.807342	4.47856	11.3517	0.0103646
FBgn0037646	0.391192	3.57013	10.2551	0.0163452
FBgn0037655	-0.206389	8.19292	9.20599	0.0246484
FBgn0037683	0.485711	4.81264	14.4939	0.00281228
FBgn0037684	0.651917	5.74373	49.3165	1.06735e-09
FBgn0037714	0.330126	5.7324	11.1835	0.0111348
FBgn0037721	-0.32314	3.56892	7.94442	0.0403713
FBgn0037727	0.720935	3.70947	34.0689	6.37171e-07
FBgn0037747	-0.297575	5.91893	9.96425	0.0183431
FBgn0037763	0.241835	9.01815	13.175	0.00495687
FBgn0037764	0.323198	7.1621	7.4326	0.0494266
FBgn0037765	0.346228	6.04822	12.7716	0.00582743
FBgn0037782	-1.0854	5.26137	9.58672	0.0212072
FBgn0037788	-0.301909	6.17441	15.08	0.00217814
FBgn0037801	0.488972	5.31997	9.4216	0.0224875
FBgn0037819	0.415109	5.47588	8.40223	0.0336959
FBgn0037822	-0.257453	5.38567	8.74495	0.0292976
FBgn0037847	-0.337226	6.46844	19.5776	0.000343663
FBgn0037862	0.223215	7.28678	10.4922	0.0148031
FBgn0037873	-0.492784	7.9183	24.7229	3.91778e-05
FBgn0037877	-0.384885	4.79353	20.7859	0.000204304
FBgn0037891	-0.209261	8.46017	8.74389	0.0292976
FBgn0037941	-0.373625	3.09285	8.45403	0.0330788
FBgn0037956	0.301947	4.01993	10.2195	0.0165529
FBgn0037994	-0.271032	6.45019	13.6521	0.00403996
FBgn0037996	-1.99539	3.09288	14.6501	0.00263252
FBgn0038008	0.302588	6.12731	15.2942	0.00199146
FBgn0038018	0.317555	5.10885	13.6921	0.00397537
FBgn0038033	0.54823	9.17891	44.4961	7.63175e-09
FBgn0038067	-0.32702	5.46027	9.71885	0.0202069
FBgn0038071	0.590916	2.32988	9.93199	0.0185291
FBgn0038074	0.882854	7.83281	10.3761	0.0156026
FBgn0038076	0.481577	1.9164	8.94004	0.027228
FBgn0038083	0.620783	2.29508	10.2562	0.0163452
FBgn0038088	0.318985	6.84814	14.4824	0.00282102
FBgn0038123	0.273735	5.31003	8.77485	0.0290331
FBgn0038124	0.281654	4.67051	10.9096	0.01244
FBgn0038130	-0.291721	7.18801	9.66992	0.0206251
FBgn0038142	0.444968	3.69382	8.03999	0.0387164
FBgn0038147	0.743271	7.18883	16.7931	0.00106977
FBgn0038163	0.200424	8.2239	8.82008	0.028498
FBgn0038165	-0.320073	3.34808	7.48922	0.048381
FBgn0038172	0.447632	6.07109	11.8717	0.00835822
FBgn0038181	-0.697909	10.8133	48.8041	1.27208e-09
FBgn0038186	0.583948	3.79625	27.2638	1.25888e-05
FBgn0038211	0.352049	5.33118	20.1878	0.000264593
FBgn0038219	0.418575	3.9849	12.3824	0.00680061
FBgn0038224	-0.468468	8.20579	23.0017	7.7894e-05
FBgn0038266	-0.232866	6.03467	8.43096	0.0333606
FBgn0038271	-0.412506	10.0211	20.3407	0.000247735
FBgn0038274	-0.350245	4.00624	10.8179	0.0129211
FBgn0038279	-0.373302	3.58525	12.0755	0.00773487
FBgn0038286	-0.331194	6.68635	30.9171	2.39907e-06
FBgn0038290	0.563488	2.22258	9.87562	0.018888
FBgn0038293	-0.345438	8.1828	10.879	0.0126079
FBgn0038300	-0.368399	2.96267	8.63191	0.0306182
FBgn0038325	-0.265149	4.49272	11.12	0.0114363
FBgn0038337	0.547207	5.99461	31.5721	1.91817e-06
FBgn0038341	-0.446281	5.57547	16.4689	0.00122641
FBgn0038360	-0.325519	5.02732	10.8714	0.0126383
FBgn0038398	-0.648168	6.29492	51.1057	4.96585e-10
FBgn0038400	-0.422459	7.15986	26.9158	1.49734e-05
FBgn0038416	-0.397501	3.68928	9.12841	0.025308
FBgn0038422	-0.81354	4.31545	45.8009	4.40989e-09
FBgn0038428	0.256407	5.69096	8.94125	0.027228
FBgn0038449	0.491995	5.72665	11.6659	0.00910093
FBgn0038450	0.773267	7.9697	124.779	6.13207e-25
FBgn0038463	0.771172	5.74581	12.7475	0.00587598
FBgn0038474	0.349139	4.46453	9.71188	0.0202611
FBgn0038482	-0.686296	2.30976	13.1663	0.00497178
FBgn0038494	0.398478	3.33492	15.1239	0.00213705
FBgn0038498	-0.345361	3.71217	9.33968	0.0232897
FBgn0038516	-0.693961	3.9118	19.5441	0.000347456
FBgn0038567	0.245365	5.52831	8.43894	0.0332704
FBgn0038581	0.271797	4.97499	9.84907	0.0191201
FBgn0038592	-0.637026	3.54133	20.4941	0.000232778
FBgn0038598	0.22471	8.9157	10.3567	0.0157497
FBgn0038613	-0.411169	5.00094	22.8231	8.34842e-05
FBgn0038659	-0.243977	5.78589	8.17192	0.0367486
FBgn0038662	-0.292135	8.22589	13.7985	0.00377577
FBgn0038691	0.477595	2.93782	18.1259	0.000619162
FBgn0038694	0.264367	7.29365	11.8794	0.00834726
FBgn0038700	-0.336594	5.5674	13.3557	0.00460584
FBgn0038716	0.533777	6.11935	53.3753	1.74727e-10
FBgn0038719	0.666865	5.10594	10.6477	0.0138468
FBgn0038733	-0.518297	5.57003	25.6411	2.6385e-05
FBgn0038734	-0.450894	2.70215	9.41702	0.0225217
FBgn0038738	0.20631	7.94351	9.1625	0.0250276
FBgn0038752	-0.43797	5.19062	22.9541	7.93328e-05
FBgn0038753	-0.812448	1.84315	13.9915	0.00347307
FBgn0038763	-0.390574	5.89763	19.6727	0.000330246
FBgn0038799	0.357945	4.75149	17.7905	0.000705178
FBgn0038806	0.48345	3.81729	8.92278	0.027401
FBgn0038820	-1.01444	8.09777	27.8972	9.64443e-06
FBgn0038845	-0.69003	4.731	34.344	5.78886e-07
FBgn0038865	0.580038	6.17686	15.1445	0.00212581
FBgn0038876	0.377719	4.78959	8.64111	0.0305429
FBgn0038892	0.319413	5.8689	12.9536	0.00544635
FBgn0038903	0.410503	2.44053	7.98215	0.0396927
FBgn0038914	2.01111	5.48221	44.3826	7.86882e-09
FBgn0038918	0.26619	6.35375	9.1463	0.0251791
FBgn0038922	-0.495581	9.11467	46.2409	3.75755e-09
FBgn0038925	-0.271108	7.37829	13.992	0.00347307
FBgn0038944	-0.462521	4.29896	14.098	0.00331672
FBgn0038946	-0.383998	4.99932	19.9521	0.000292157
FBgn0038948	-0.237562	4.87071	7.71953	0.0440694
FBgn0038959	-0.558434	3.19954	12.6756	0.00601444
FBgn0038977	-0.595973	2.01191	9.42445	0.0224743
FBgn0038986	-0.247402	5.17578	7.4679	0.0488161
FBgn0039010	0.230022	6.49006	15.9244	0.00153822
FBgn0039022	0.445719	4.27986	14.311	0.00302076
FBgn0039023	0.348613	4.33455	8.79087	0.0288733
FBgn0039044	0.315283	4.38347	8.64932	0.0304343
FBgn0039045	-0.521691	4.11116	12.5234	0.00639918
FBgn0039049	-0.20158	6.69597	8.1535	0.0370347
FBgn0039050	-0.455275	3.80997	14.9858	0.00225865
FBgn0039051	-0.552321	5.12129	31.3258	2.10269e-06
FBgn0039065	0.28185	5.30962	10.0741	0.0175241
FBgn0039083	0.207215	6.40667	8.89199	0.0277916
FBgn0039085	0.556259	2.79614	12.1764	0.0074003
FBgn0039087	0.512314	2.6076	8.61132	0.0309397
FBgn0039091	-1.34548	3.62204	19.0455	0.000428634
FBgn0039092	-0.65599	2.44999	12.0118	0.00794811
FBgn0039107	-0.547431	3.56533	12.8534	0.00564752
FBgn0039112	-0.478132	7.80254	21.7574	0.000131827
FBgn0039137	-0.333919	4.40647	15.6048	0.00175663
FBgn0039151	-0.320561	6.51407	8.28511	0.0350319
FBgn0039156	0.206667	6.73807	7.71651	0.0440694
FBgn0039161	-0.576483	2.40205	7.44108	0.0492646
FBgn0039172	0.178304	6.10805	8.00233	0.0394063
FBgn0039178	-0.53157	4.68982	26.5875	1.72941e-05
FBgn0039203	0.526887	5.91852	13.4707	0.00438276
FBgn0039204	0.22104	4.4037	7.61993	0.0458243
FBgn0039228	0.304283	5.36749	14.0001	0.00346944
FBgn0039229	-0.217596	6.78897	7.63187	0.0455891
FBgn0039239	0.491322	1.98267	7.74161	0.0439364
FBgn0039244	0.386115	2.99434	8.13019	0.0373556
FBgn0039269	-0.225259	4.48176	7.50522	0.0480572
FBgn0039308	-0.766588	5.88576	34.612	5.18462e-07
FBgn0039309	-0.793499	2.8339	15.3072	0.0019858
FBgn0039310	-0.504132	7.42662	20.3502	0.000247388
FBgn0039311	-0.952203	6.93623	36.6398	2.28634e-07
FBgn0039316	0.346253	4.3846	9.5611	0.0213392
FBgn0039321	-0.372063	6.14818	22.739	8.65943e-05
FBgn0039325	-0.369965	6.79736	9.05705	0.0259823
FBgn0039329	-0.404894	3.10171	8.4001	0.0336959
FBgn0039358	-0.349517	8.88881	21.791	0.000130055
FBgn0039378	-0.890097	1.9444	20.9893	0.000189231
FBgn0039398	0.218573	8.18455	9.95805	0.0183854
FBgn0039425	0.24369	6.70458	9.62718	0.0209183
FBgn0039452	1.53563	6.906	24.3225	4.62292e-05
FBgn0039464	0.328065	6.75201	19.0562	0.000428013
FBgn0039471	0.486457	8.81585	8.45077	0.0331103
FBgn0039474	0.409881	8.20514	17.2147	0.000893018
FBgn0039475	0.476216	8.02917	14.7459	0.00250677
FBgn0039476	0.658662	6.13593	18.6575	0.000497443
FBgn0039481	-1.64952	2.30163	38.5606	9.69806e-08
FBgn0039483	-0.369819	5.177	11.7331	0.00885997
FBgn0039495	0.881677	3.94898	14.3049	0.00302246
FBgn0039518	0.212299	7.59559	7.98283	0.0396927
FBgn0039519	-0.330059	5.56692	9.88946	0.0188229
FBgn0039521	0.498734	6.70634	31.3059	2.10269e-06
FBgn0039525	-0.387423	3.82574	15.5654	0.00178619
FBgn0039564	0.667473	3.78833	21.0401	0.000185763
FBgn0039622	-0.377666	3.599	9.02449	0.026273
FBgn0039628	0.251291	5.50245	7.79156	0.0430306
FBgn0039629	-0.370561	4.73409	8.64917	0.0304343
FBgn0039635	-0.35839	8.80094	20.3942	0.000242629
FBgn0039663	1.54151	1.91991	15.0505	0.00220389
FBgn0039667	-0.37427	6.02221	16.1985	0.00136037
FBgn0039685	1.11757	8.62449	8.66548	0.0303463
FBgn0039709	-0.241974	4.54843	7.88631	0.0414639
FBgn0039728	-0.700126	2.74624	18.8369	0.0004627
FBgn0039735	0.244991	5.20068	7.44961	0.0491728
FBgn0039737	0.190648	9.06854	7.42478	0.0496061
FBgn0039738	-0.189323	6.42973	8.60867	0.0309583
FBgn0039755	0.4239	6.58299	47.9769	1.78816e-09
FBgn0039759	1.06847	2.05455	13.8675	0.00368405
FBgn0039761	0.461655	7.20814	11.4022	0.0101255
FBgn0039773	0.22923	5.71784	9.03978	0.0261259
FBgn0039774	-0.247502	5.39833	9.77156	0.0197371
FBgn0039789	-0.557263	4.7468	33.4394	8.25544e-07
FBgn0039805	-1.79532	2.38171	45.2438	5.51586e-09
FBgn0039807	-0.629639	4.60606	31.8424	1.70046e-06
FBgn0039817	0.565453	5.54381	12.6071	0.00622935
FBgn0039827	1.04279	4.56735	23.0681	7.60149e-05
FBgn0039830	-0.662516	11.1406	33.2396	8.96205e-07
FBgn0039840	0.488831	4.3457	15.5349	0.00180396
FBgn0039848	0.538573	1.92313	7.7231	0.0440694
FBgn0039856	-0.208695	6.35448	9.65792	0.0207179
FBgn0039872	1.18553	6.0411	37.1289	1.86242e-07
FBgn0039897	-0.25109	8.40596	10.0178	0.0179901
FBgn0039909	-0.315906	8.63156	19.0155	0.000431405
FBgn0039914	-0.3759	4.74977	13.8743	0.00367702
FBgn0039925	0.305683	4.63961	8.06015	0.0384086
FBgn0039938	0.29373	5.49031	11.9893	0.00801124
FBgn0040074	-0.838664	7.91916	39.908	5.8565e-08
FBgn0040076	-0.278503	4.50066	8.34661	0.0341656
FBgn0040096	0.949744	2.27515	31.3076	2.10269e-06
FBgn0040102	0.723154	2.83768	9.50447	0.0218124
FBgn0040211	0.754669	5.36812	10.4083	0.0153674
FBgn0040239	-0.606036	2.60055	10.2336	0.0165137
FBgn0040256	-0.622605	8.17707	12.9113	0.00553573
FBgn0040260	-0.253114	6.51861	13.649	0.00403996
FBgn0040261	-1.62818	2.85708	13.6093	0.00409835
FBgn0040262	-1.17847	3.60272	44.9565	6.20502e-09
FBgn0040268	0.366457	3.77838	12.8926	0.00556517
FBgn0040299	-0.357122	4.84991	11.9357	0.00816539
FBgn0040346	-0.576805	3.79164	24.449	4.3521e-05
FBgn0040377	-0.328101	4.27065	10.2196	0.0165529
FBgn0040507	0.241868	5.3075	8.87604	0.0278787
FBgn0040510	0.231756	6.42009	11.0395	0.0118261
FBgn0040582	0.622923	5.38948	13.5165	0.00429154
FBgn0040609	-0.863513	4.47832	25.0108	3.49182e-05
FBgn0040649	0.408833	3.63692	11.9327	0.00816758
FBgn0040735	-0.65749	4.59966	21.2668	0.000166317
FBgn0040773	-0.377976	9.02449	10.8083	0.0129366
FBgn0040793	-0.551265	8.90671	14.0619	0.00336904
FBgn0040813	0.498087	11.041	36.3373	2.51973e-07
FBgn0040827	0.471897	9.86208	31.3738	2.08573e-06
FBgn0040843	-0.779103	3.17295	29.1437	5.61589e-06
FBgn0040900	-0.58164	2.14373	11.2643	0.0107138
FBgn0040931	-0.67599	4.34579	19.0666	0.000428013
FBgn0040942	-0.577399	3.41334	17.8248	0.000696271
FBgn0040972	-0.39885	5.08098	24.1696	4.90187e-05
FBgn0041096	-0.274218	4.8284	7.44495	0.0492377
FBgn0041147	0.315844	3.74093	11.4565	0.00993571
FBgn0041150	-0.257425	7.09589	13.8143	0.00375168
FBgn0041180	0.38811	8.78827	8.79545	0.0288342
FBgn0041191	-0.256868	6.20555	15.4743	0.00185129
FBgn0041205	0.29097	5.82075	17.9281	0.000668712
FBgn0041582	0.16844	6.28509	7.80652	0.0427406
FBgn0041607	-0.610479	4.9491	17.0724	0.000950702
FBgn0041627	0.377986	3.37218	8.36947	0.033995
FBgn0042094	0.306275	6.4656	17.9891	0.000657976
FBgn0042101	-0.765481	2.32088	17.0655	0.000951818
FBgn0042104	-0.509986	2.71883	9.54347	0.021481
FBgn0042119	-0.337004	6.50546	12.1633	0.00743131
FBgn0042201	-0.98723	6.91629	33.7359	7.39678e-07
FBgn0043364	-0.462371	6.88473	12.3224	0.00693185
FBgn0043470	-0.920769	4.65925	32.1692	1.46478e-06
FBgn0043534	-0.325051	4.37457	9.94698	0.018457
FBgn0043791	-2.93036	5.04867	57.1067	3.4231e-11
FBgn0043792	-0.250048	6.43408	8.56502	0.0315198
FBgn0045035	0.300973	4.81275	9.07325	0.0258416
FBgn0045064	-0.266252	5.42637	10.8564	0.0127259
FBgn0045761	-0.201016	5.56661	9.05658	0.0259823
FBgn0046294	0.221071	9.34947	11.0042	0.0119948
FBgn0047038	-0.370174	6.58557	18.3348	0.000571611
FBgn0050007	0.583965	5.69069	36.416	2.47612e-07
FBgn0050008	0.592882	9.1342	25.2708	3.098e-05
FBgn0050021	-0.284658	5.5858	12.2505	0.00717315
FBgn0050026	0.365177	4.09128	8.97272	0.0268803
FBgn0050039	0.236285	6.32388	8.07824	0.0381472
FBgn0050046	0.57342	4.54675	24.7072	3.91778e-05
FBgn0050058	0.261108	5.63448	11.4108	0.0101045
FBgn0050148	0.564327	3.64995	11.8693	0.00835822
FBgn0050278	0.223153	6.53372	11.301	0.0105706
FBgn0050296	-0.227615	7.27707	11.6426	0.00919131
FBgn0050344	0.274472	5.75498	13.8181	0.00375168
FBgn0050354	0.335901	4.85649	10.1944	0.0167246
FBgn0050359	-0.266122	6.51154	8.91755	0.0274548
FBgn0050371	0.422792	7.0969	32.3868	1.32228e-06
FBgn0050431	0.293186	4.312	8.36751	0.0340037
FBgn0050438	0.357653	7.54507	17.198	0.000896456
FBgn0050495	-0.440056	3.07827	13.2579	0.00477333
FBgn0050502	-0.497983	3.85208	18.386	0.00056038
FBgn0051010	0.268737	5.83095	11.3777	0.0102338
FBgn0051030	-0.238414	5.36494	7.67903	0.0446936
FBgn0051055	0.202426	7.193	8.42301	0.0334787
FBgn0051068	0.246844	5.03762	8.14572	0.0371346
FBgn0051072	0.249598	6.99081	11.834	0.0084725
FBgn0051075	0.553886	7.0566	7.73369	0.0440297
FBgn0051088	0.35677	6.04019	18.1809	0.000606821
FBgn0051091	-0.981502	1.83257	9.90484	0.0187244
FBgn0051102	0.45282	4.97908	25.2636	3.098e-05
FBgn0051103	-0.272175	4.80856	11.4131	0.0101045
FBgn0051156	0.508881	3.20497	9.96776	0.0183278
FBgn0051157	0.3893	4.77641	17.6471	0.000746515
FBgn0051198	-0.414154	8.89588	20.9647	0.00019031
FBgn0051202	-0.453615	2.65426	10.4407	0.0151282
FBgn0051213	0.286045	4.97568	8.56935	0.0314917
FBgn0051248	0.507484	4.18193	19.0805	0.000428013
FBgn0051313	0.700375	6.8602	10.3774	0.0156026
FBgn0051324	0.774461	5.24769	13.9277	0.00358042
FBgn0051380	-0.925163	3.513	36.399	2.47612e-07
FBgn0051414	0.369033	5.87659	18.1311	0.000619162
FBgn0051419	0.290503	4.10857	9.03288	0.0261766
FBgn0051445	0.246709	6.30872	17.615	0.000757253
FBgn0051446	-0.336164	4.3741	9.3131	0.0235156
FBgn0051459	0.256358	6.20316	11.3014	0.0105706
FBgn0051463	-0.515732	3.8293	15.6942	0.00169685
FBgn0051482	0.252759	5.61934	7.46564	0.0488422
FBgn0051562	-0.446134	5.67678	12.9351	0.00548315
FBgn0051636	-0.520869	2.63706	8.06026	0.0384086
FBgn0051646	0.333931	3.88557	9.82628	0.0193294
FBgn0051676	-0.355079	5.19451	19.1951	0.000405167
FBgn0051719	-0.260826	5.68305	9.63501	0.0208742
FBgn0051755	-0.804648	1.69199	11.9602	0.00810339
FBgn0051759	-0.855347	2.30238	23.1357	7.49927e-05
FBgn0051788	0.331647	6.48287	14.5762	0.00272233
FBgn0051802	0.358783	6.03004	20.6673	0.000215766
FBgn0051815	0.360894	5.1366	8.71567	0.0297025
FBgn0051848	0.523167	2.3769	11.4343	0.0100163
FBgn0051861	0.325983	4.7277	10.2794	0.0162067
FBgn0051907	0.236824	6.58393	8.19345	0.0364612
FBgn0051910	0.397665	6.05722	20.4073	0.000241836
FBgn0051961	0.453132	3.72884	23.4145	6.73581e-05
FBgn0051973	-0.56723	4.86832	17.6791	0.000735986
FBgn0051989	-0.243981	5.23386	10.1204	0.0171824
FBgn0052043	-0.424988	5.88408	23.2515	7.22776e-05
FBgn0052056	0.267733	5.90612	14.3265	0.00300684
FBgn0052068	-0.412732	5.12754	19.6914	0.000329231
FBgn0052072	-0.458781	5.62617	7.72313	0.0440694
FBgn0052082	-0.339897	6.39671	18.8253	0.0004627
FBgn0052141	0.227034	6.18554	7.45215	0.0491387
FBgn0052179	-0.305946	3.6754	8.88295	0.0278656
FBgn0052195	0.303421	5.39088	9.93536	0.018526
FBgn0052220	0.998848	3.27638	27.4868	1.1521e-05
FBgn0052284	-0.877188	1.8119	10.0132	0.0180159
FBgn0052311	-0.356077	9.09841	17.7933	0.000705178
FBgn0052407	-0.501951	4.64234	28.1117	8.81732e-06
FBgn0052425	0.180384	8.81496	8.87196	0.0278974
FBgn0052450	0.321604	6.19146	15.0111	0.00224434
FBgn0052459	0.194856	6.80003	7.56025	0.0470892
FBgn0052476	0.348348	4.32141	9.2004	0.0246676
FBgn0052483	-0.568774	4.41265	19.0341	0.000429866
FBgn0052486	-0.204717	7.38501	8.49105	0.0324672
FBgn0052499	-0.733692	1.65854	9.12458	0.0253293
FBgn0052521	0.193972	8.19839	7.70206	0.0443071
FBgn0052523	0.66682	2.5215	7.69335	0.0444221
FBgn0052687	0.387165	7.70446	17.1251	0.000929211
FBgn0052750	-1.10713	3.06763	46.7646	2.97558e-09
FBgn0052815	-0.335175	3.85858	11.4184	0.0100889
FBgn0052846	0.223929	4.84224	8.21564	0.0360508
FBgn0053017	0.254161	7.88936	8.36531	0.0340167
FBgn0053056	-0.490755	5.29779	30.9553	2.37194e-06
FBgn0053087	0.555893	6.5778	18.2826	0.000579936
FBgn0053110	0.672162	6.19621	12.094	0.00768026
FBgn0053120	0.356488	5.13245	12.5409	0.00636784
FBgn0053126	-0.226518	6.15292	8.70358	0.029822
FBgn0053127	-0.317089	5.24946	7.80671	0.0427406
FBgn0053129	0.166715	7.51499	9.14829	0.0251753
FBgn0053140	0.23554	5.49253	9.57933	0.0212072
FBgn0053203	-0.201146	5.2925	7.44465	0.0492377
FBgn0053301	-0.871715	5.02683	25.4085	2.92422e-05
FBgn0053325	-0.699266	1.23993	8.30701	0.0347533
FBgn0053468	1.05733	1.55086	11.8089	0.00855271
FBgn0053474	0.802768	2.58384	16.7201	0.0010962
FBgn0053510	0.674168	1.17084	8.28794	0.0350058
FBgn0053519	-0.455795	9.10498	22.4559	9.65829e-05
FBgn0053548	-0.368711	5.21894	12.907	0.00553979
FBgn0053556	-0.413926	7.2875	40.3853	4.6826e-08
FBgn0053988	-0.304606	5.82548	9.38044	0.0229088
FBgn0054043	0.403371	5.15571	11.9994	0.00798999
FBgn0058188	0.592721	2.15272	7.78665	0.0430822
FBgn0062440	-0.288054	4.34028	9.354	0.0231591
FBgn0066101	0.283288	8.03705	19.5085	0.00035283
FBgn0067102	-0.432329	4.78108	12.6876	0.00599403
FBgn0067317	0.415694	2.57703	9.32376	0.0234241
FBgn0067905	0.55605	6.29769	12.3937	0.00676957
FBgn0082582	-0.24697	8.67359	11.0501	0.0117876
FBgn0083167	-0.592868	8.24602	25.4125	2.92422e-05
FBgn0083919	-0.402312	10.4682	16.0862	0.00143391
FBgn0083936	0.764681	11.4472	39.3433	7.09728e-08
FBgn0083946	0.298456	6.12033	14.8818	0.00236703
FBgn0083960	0.343038	6.1537	19.9318	0.000294273
FBgn0083977	0.4259	3.52893	17.2287	0.000888656
FBgn0085195	1.35032	7.82809	14.1856	0.00317708
FBgn0085201	-0.677429	7.35436	13.7256	0.0039185
FBgn0085217	0.305144	4.3154	7.55747	0.0471274
FBgn0085261	-0.416117	3.95753	9.95018	0.0184445
FBgn0085320	1.24814	2.95785	55.745	6.35308e-11
FBgn0085356	-1.5186	2.52906	27.9828	9.35768e-06
FBgn0085359	-0.484266	5.82236	10.0322	0.0178764
FBgn0085369	0.722904	2.02447	17.9226	0.000668712
FBgn0085428	-0.856968	2.38855	17.0404	0.000959802
FBgn0085454	0.216621	7.06492	12.8601	0.00564388
FBgn0085468	-0.340528	7.14319	13.6317	0.00406338
FBgn0086134	0.171189	7.08883	8.65917	0.0303988
FBgn0086254	0.511984	8.43377	12.5251	0.00639918
FBgn0086357	0.287476	7.64221	19.2085	0.000403613
FBgn0086450	0.762303	5.44261	55.1986	7.42101e-11
FBgn0086604	-0.222357	4.80593	7.89427	0.0413135
FBgn0086613	0.373228	4.16528	17.8508	0.000688645
FBgn0086676	0.31679	7.61277	11.0158	0.0119344
FBgn0086680	0.302377	7.20285	15.3813	0.00192492
FBgn0086687	0.298606	11.311	15.3518	0.00195125
FBgn0086691	0.557834	6.04422	8.38419	0.0338294
FBgn0086704	-0.302777	4.89859	17.2746	0.000874741
FBgn0086768	-0.341909	5.75545	16.3979	0.00126076
FBgn0086907	0.237032	6.35637	7.62107	0.0458243
FBgn0086915	0.31874	8.92001	13.3107	0.00467944
FBgn0087013	-0.206332	8.71031	8.31703	0.0345904
FBgn0243512	-0.240737	6.38289	7.57491	0.0468105
FBgn0250814	-0.385276	9.7651	11.5017	0.00974732
FBgn0250835	0.586949	5.56482	31.0168	2.33691e-06
FBgn0250837	0.385815	3.22362	10.1765	0.01682
FBgn0250838	-0.521321	8.16386	13.9786	0.00349073
FBgn0250843	0.289127	6.58142	17.0056	0.000972813
FBgn0250871	-0.282131	6.27663	12.416	0.00670857
FBgn0250876	0.289082	5.31097	13.0741	0.00519743
FBgn0250906	-0.54631	8.5067	18.5558	0.00051859
FBgn0259192	-0.667186	1.80674	9.13373	0.0252605
FBgn0259201	-1.04553	5.46109	12.5466	0.0063639
FBgn0259209	-0.470809	8.28024	26.0092	2.23348e-05
FBgn0259219	-0.399572	6.80984	22.8177	8.34842e-05
FBgn0259229	0.63176	2.06532	13.3105	0.00467944
FBgn0259243	-0.28387	5.99715	16.4592	0.001229
FBgn0259678	-0.220821	6.48541	11.3429	0.0103871
FBgn0259710	0.458725	3.0197	9.18224	0.0248057
FBgn0259722	-0.356132	3.8489	8.10686	0.0376388
FBgn0259876	0.187996	6.47604	8.16671	0.0368248
FBgn0259918	-0.733116	2.77105	15.005	0.00224453
FBgn0259923	-0.242093	5.0538	10.4774	0.014905
FBgn0259933	0.289816	5.09963	8.53978	0.0319054
FBgn0259961	-0.691936	3.84149	36.7604	2.18177e-07
FBgn0259966	0.269901	5.4294	13.0181	0.00531234
FBgn0259968	-0.331731	9.46671	10.5853	0.0142057
FBgn0260006	-0.502138	4.34523	24.1704	4.90187e-05
FBgn0260228	-0.437102	8.81598	13.4202	0.00448
FBgn0260462	0.232536	8.84921	13.4845	0.00435794
FBgn0260474	-0.309518	4.54283	7.54854	0.0473269
FBgn0260480	0.248351	5.98374	12.395	0.00676957
FBgn0260643	0.469952	2.43384	8.5028	0.0322928
FBgn0260653	-0.774597	3.94401	19.9573	0.000292157
FBgn0260660	0.243842	5.40045	7.677	0.0446936
FBgn0260746	0.578713	5.54049	18.8952	0.000453866
FBgn0260812	-0.420341	5.10419	11.8441	0.00844914
FBgn0260866	-0.232894	6.42205	10.5805	0.0142268
FBgn0260996	0.255125	4.52089	7.67452	0.0447218
FBgn0261014	0.208159	9.20016	16.1592	0.00138581
FBgn0261049	-0.277754	3.7754	9.08657	0.0257453
FBgn0261053	-0.487057	3.54644	16.7744	0.00107536
FBgn0261239	0.241004	5.54872	8.2358	0.0357653
FBgn0261270	-0.256254	4.72926	9.35448	0.0231591
FBgn0261285	-0.198057	6.0505	8.12168	0.0374509
FBgn0261341	-0.674921	3.58144	23.1966	7.39846e-05
FBgn0261362	-0.722558	6.9774	20.8305	0.000200341
FBgn0261396	0.22164	6.70618	10.5504	0.014427
FBgn0261436	0.367516	5.01864	16.2665	0.00132706
FBgn0261439	-0.27406	9.35092	13.2355	0.00482275
FBgn0261537	0.509026	3.19934	15.4107	0.00190291
FBgn0261549	-0.299882	8.12456	11.2057	0.0110161
FBgn0261565	-0.199569	8.73194	9.75864	0.0198559
FBgn0261611	-0.78984	5.18673	64.9691	1.6403e-12
FBgn0261625	0.521314	6.53851	23.068	7.60149e-05
FBgn0261647	-0.204917	6.25122	8.35106	0.0341215
FBgn0261714	-0.383784	5.44983	8.03053	0.0388887
FBgn0261794	-0.19903	7.71114	10.279	0.0162067
FBgn0261802	-0.19567	7.062	7.75858	0.0435758
FBgn0261808	-0.24578	5.85739	7.80389	0.0427703
FBgn0261853	0.391658	11.6545	13.8413	0.00372274
FBgn0261859	-0.420027	6.81689	23.7292	5.94707e-05
FBgn0261955	-0.739224	9.87513	37.5394	1.58314e-07
FBgn0261996	0.356265	2.96806	8.10881	0.037628
FBgn0261999	-0.254004	6.26223	7.57182	0.0468224
FBgn0262002	0.233278	7.07315	11.814	0.00854077
FBgn0262004	0.583248	6.10952	50.0477	7.97764e-10
FBgn0262005	-0.679652	4.33911	23.5463	6.38127e-05
FBgn0262007	2.28858	5.30672	23.5572	6.37608e-05
FBgn0262022	-0.575498	2.83255	11.9365	0.00816539
FBgn0262100	0.311355	5.9797	10.7348	0.0132872
FBgn0262352	0.358027	5.54707	18.9763	0.000437647
FBgn0262357	0.612321	4.24188	10.2245	0.0165529
FBgn0262365	-0.908485	2.46946	24.9484	3.56626e-05
FBgn0262473	0.238749	6.19471	10.2954	0.0161621
FBgn0262475	0.187494	6.92374	7.64898	0.0452923
FBgn0262480	0.557506	2.92636	13.8344	0.00373006
FBgn0262508	-0.263519	9.60765	10.9816	0.0120825
FBgn0262559	-0.681202	9.56811	29.7848	4.16332e-06
FBgn0262563	0.644834	4.54841	16.5556	0.00118166
FBgn0262595	0.661648	0.990565	7.44203	0.0492646
FBgn0262598	0.226328	6.62563	9.07617	0.0258406
FBgn0262599	-0.830849	3.22996	16.8129	0.00106133
FBgn0262623	-0.390963	6.17059	8.50602	0.0322928
FBgn0262699	0.199	6.10539	8.81496	0.0285528
FBgn0262791	-0.385482	4.23758	10.1488	0.0169936
FBgn0262858	0.368967	5.20752	13.2656	0.00476944
FBgn0262875	0.613722	2.57587	11.4064	0.0101154
FBgn0262880	1.05143	4.91451	17.6966	0.000731163
FBgn0262894	-0.351809	3.69147	10.4934	0.0148031
FBgn0262975	0.252487	8.47069	13.4631	0.00439334
FBgn0263006	-0.533271	12.7431	34.1271	6.25317e-07
FBgn0263027	0.33064	4.50332	12.0623	0.00776807
FBgn0263120	0.23986	9.68523	14.4618	0.00284476
FBgn0263132	-0.510503	2.27439	11.2733	0.0107024
FBgn0263220	-0.23142	6.6871	7.85554	0.0419809
FBgn0263231	0.198128	8.85874	10.6252	0.0139676
FBgn0263241	0.601562	4.34841	11.9932	0.00800544
FBgn0263256	-0.225383	5.70725	11.0208	0.011929
FBgn0263260	-0.278988	5.35519	11.1061	0.011494
FBgn0263321	-0.715939	3.82989	14.3524	0.00297112
FBgn0263324	0.435759	4.85803	15.869	0.00157368
FBgn0263396	0.25276	8.75212	7.51123	0.0479964
FBgn0263456	-0.188981	6.75063	7.70901	0.0442027
FBgn0263593	0.244618	8.25487	14.5518	0.00274763
FBgn0263598	-0.208989	9.19084	13.5587	0.00420318
FBgn0263607	0.40362	3.6981	8.74582	0.0292976
FBgn0263761	0.550283	5.27482	16.6388	0.0011415
FBgn0263774	0.2228	5.77188	7.7191	0.0440694
FBgn0263911	-0.399428	7.86231	11.3403	0.0103886
FBgn0263973	0.280319	6.20953	11.737	0.00885365
FBgn0263974	0.551318	3.10122	23.0549	7.6107e-05
FBgn0263980	-0.411488	8.20542	28.7409	6.6599e-06
FBgn0264296	-0.412367	4.88756	16.2035	0.00135978
FBgn0264298	0.309708	4.23531	10.2877	0.0161719
FBgn0264357	0.19034	8.3817	10.6341	0.0139326
FBgn0264563	0.414716	4.37465	9.48831	0.0219287
FBgn0264695	-0.658868	11.9308	33.9147	6.82114e-07
FBgn0264815	-0.221063	6.39424	9.36492	0.0230813
FBgn0264908	-0.353947	6.37481	12.1463	0.00748914
FBgn0264979	0.287565	5.34206	8.12948	0.0373556
FBgn0265041	0.583227	2.91831	24.4954	4.27108e-05
FBgn0265045	-0.851629	9.65249	57.6382	3.08741e-11
FBgn0265048	0.227976	6.12855	7.67778	0.0446936
FBgn0265137	0.39702	6.58699	14.3216	0.00300923
FBgn0265180	-0.201095	7.02517	8.8644	0.0279779
FBgn0265191	-0.27544	7.25838	11.2239	0.0109356
FBgn0265267	0.408985	6.31206	23.4721	6.60029e-05
FBgn0265298	0.376712	5.21533	19.0592	0.000428013
FBgn0265342	0.300543	5.35427	10.5674	0.0143107
FBgn0265356	-0.216004	7.97025	10.1717	0.01682

## Sheet: TableS1-pop.3
Name	Diff (logFC)	Avg. (logCPM)	LR	padj
dsim_PG00018	-0.416191	3.21484	13.6371	0.00447104
dsim_PG00030	-0.644984	5.0268	19.2039	0.000498575
dsim_PG00036	-0.551828	5.44382	25.1883	4.03253e-05
dsim_PG00042	-0.502617	3.26907	10.0404	0.0183845
dsim_PG00073	-0.739644	1.83816	9.14944	0.0260641
dsim_PG00086	0.757168	5.08149	61.1098	9.69838e-12
dsim_PG00094	0.347779	3.33959	8.94036	0.0282343
dsim_PG00105	-0.820041	1.62771	12.8305	0.00611667
dsim_PG00128	-0.738842	1.77242	13.2134	0.00522023
dsim_PG00141	0.583402	3.88903	16.8142	0.00126248
dsim_PG00146	-0.88454	2.32497	11.2105	0.0114647
dsim_PG00177	-0.76263	7.08749	12.9469	0.00586236
dsim_PG00237	-0.500765	2.40566	10.2429	0.0171795
dsim_PG00244	1.23419	3.35911	37.7846	1.81202e-07
dsim_PG00261	-1.733	4.38759	19.0073	0.000537848
FBgn0000015	0.300807	4.7371	9.59134	0.0220215
FBgn0000024	-0.457242	6.80835	24.8564	4.58942e-05
FBgn0000045	-0.750488	10.0688	15.6497	0.00199925
FBgn0000046	-0.422723	8.45812	33.1645	1.28577e-06
FBgn0000047	-1.32233	8.09318	22.2422	0.000142354
FBgn0000064	-0.213901	12.2826	10.0675	0.0182379
FBgn0000108	-0.224209	7.96649	7.72895	0.045695
FBgn0000246	-0.603892	3.37337	15.558	0.00206353
FBgn0000261	0.245522	9.96054	7.48712	0.0499524
FBgn0000313	-0.35483	8.82422	32.0512	2.15834e-06
FBgn0000409	-0.406161	10.086	13.4332	0.00479294
FBgn0000416	0.189964	9.95602	7.69437	0.0461825
FBgn0000422	-0.472968	6.33491	41.2116	4.9089e-08
FBgn0000448	-0.372294	4.77769	13.3708	0.00492855
FBgn0000455	0.249148	5.66812	8.86034	0.0291703
FBgn0000477	0.303737	5.266	10.4244	0.0159976
FBgn0000500	0.51777	2.7025	12.0451	0.00820819
FBgn0000527	-0.3739	5.46075	18.9347	0.000545033
FBgn0000536	0.242518	7.12524	16.3036	0.00157216
FBgn0000557	-0.204	8.80603	8.01051	0.0407925
FBgn0000579	-0.291521	10.1332	7.90719	0.0425998
FBgn0000592	0.323092	10.9767	15.5276	0.00209195
FBgn0000667	-0.519127	9.03446	26.3569	2.46732e-05
FBgn0000723	-0.235562	6.75874	11.9234	0.00861052
FBgn0001091	-0.444521	11.1408	9.60917	0.0218773
FBgn0001098	-0.319303	9.00815	15.2666	0.0023241
FBgn0001128	-0.382683	9.62199	11.481	0.0101876
FBgn0001180	-0.425068	2.53053	7.67199	0.0465318
FBgn0001186	-0.232536	8.7287	13.8527	0.00406397
FBgn0001218	-0.234272	9.2331	10.5097	0.0154605
FBgn0001248	0.274439	8.63289	11.9202	0.00861289
FBgn0001258	0.331187	5.83284	12.2533	0.00762044
FBgn0001301	-0.328007	6.30946	14.654	0.00298151
FBgn0001311	-0.49387	2.37336	8.84934	0.0292382
FBgn0001974	0.313656	4.11626	10.2872	0.016929
FBgn0001991	-0.297035	7.1336	11.1339	0.0118825
FBgn0002284	0.258702	6.55371	10.1469	0.0177875
FBgn0002673	0.364911	5.13931	16.925	0.0012081
FBgn0002707	0.435963	2.72104	12.107	0.00802476
FBgn0002715	0.228933	6.00139	11.0683	0.0121736
FBgn0002719	0.575587	9.18908	43.8115	1.49914e-08
FBgn0002772	-0.78628	9.44298	29.2126	7.28289e-06
FBgn0002773	-1.05469	10.0235	39.4667	8.74538e-08
FBgn0002774	0.318586	5.82811	17.8595	0.000839721
FBgn0002789	-0.201295	8.156	8.51238	0.0335024
FBgn0002930	0.224121	7.22417	8.4913	0.0337145
FBgn0002937	-0.430453	4.48595	18.5841	0.000614921
FBgn0002948	-0.441669	3.14482	8.11733	0.039328
FBgn0003028	-0.432389	3.95992	13.3437	0.00495606
FBgn0003034	-0.320373	8.93563	7.72549	0.0457471
FBgn0003068	0.246827	6.40133	9.91354	0.0193718
FBgn0003071	-0.284329	9.117	16.5278	0.00143956
FBgn0003141	-0.235074	5.0453	9.71108	0.0209827
FBgn0003149	-0.510201	10.0919	27.6348	1.4359e-05
FBgn0003162	-0.265533	6.50039	9.10079	0.026539
FBgn0003174	-0.573446	1.42258	7.5515	0.0485628
FBgn0003210	-0.21899	5.69753	9.87101	0.0195796
FBgn0003231	0.281512	9.0254	18.1174	0.000756392
FBgn0003301	-0.263101	7.01107	11.6271	0.00966472
FBgn0003308	0.452577	5.29179	11.342	0.0108393
FBgn0003326	0.347821	5.18833	18.2309	0.000722384
FBgn0003360	-0.463111	10.9792	19.3393	0.000474303
FBgn0003390	-0.267452	5.22715	11.8497	0.00880597
FBgn0003423	-0.163008	8.2383	8.49387	0.0337145
FBgn0003429	-0.270847	7.76438	9.99864	0.0186397
FBgn0003507	0.297451	5.92154	12.778	0.00625944
FBgn0003512	-0.389044	3.32283	12.3632	0.00735272
FBgn0003520	-0.216171	6.94652	9.34327	0.0242964
FBgn0003721	-0.489892	9.4507	24.875	4.57936e-05
FBgn0003731	0.319959	6.61652	25.016	4.31619e-05
FBgn0003861	-0.27834	9.09579	16.7898	0.00127156
FBgn0003965	0.248274	4.89347	8.66053	0.0315934
FBgn0004003	-0.319119	4.80102	9.80412	0.0201398
FBgn0004028	-0.582059	9.61674	34.2476	7.92604e-07
FBgn0004057	0.33365	7.86652	19.1492	0.000507065
FBgn0004066	0.377842	6.48683	30.1936	4.78973e-06
FBgn0004117	-0.652253	9.86121	44.5113	1.09045e-08
FBgn0004169	-0.639781	10.1658	44.6074	1.0815e-08
FBgn0004360	0.620233	2.28732	17.6647	0.000898796
FBgn0004374	0.224454	5.9374	8.20507	0.0380016
FBgn0004397	-0.261259	7.09131	19.2123	0.000498336
FBgn0004406	-0.398314	2.80521	8.54893	0.033001
FBgn0004432	0.26734	9.05284	13.2682	0.00508749
FBgn0004507	-0.604846	10.2895	34.8437	6.41872e-07
FBgn0004512	0.219479	7.49877	7.67529	0.0465318
FBgn0004575	-0.328621	6.95881	15.604	0.00203826
FBgn0004580	-0.263167	6.81723	10.0255	0.0184924
FBgn0004629	0.441312	8.44166	9.79471	0.0201997
FBgn0004654	0.385563	8.01185	10.1767	0.0175822
FBgn0004867	0.213251	9.13082	7.66389	0.0466315
FBgn0004880	-0.35971	5.65866	8.52334	0.0333896
FBgn0004888	-0.264835	7.97509	12.0597	0.0081726
FBgn0004892	0.474648	2.24799	7.65541	0.0467567
FBgn0004893	0.225062	5.22428	10.493	0.0155631
FBgn0004956	0.222317	5.13919	8.32545	0.0362362
FBgn0005278	0.235507	8.3272	12.1231	0.00801448
FBgn0005616	-0.261747	4.51447	8.70832	0.0310708
FBgn0005633	-0.854242	7.57483	19.7722	0.000396818
FBgn0005670	-0.524691	3.13383	13.9679	0.00390344
FBgn0005778	0.401743	2.53385	7.54864	0.0486033
FBgn0010019	0.423369	13.8443	23.6904	7.57564e-05
FBgn0010052	0.879846	2.44851	31.0888	3.24047e-06
FBgn0010217	-0.366679	11.5193	15.4921	0.00211644
FBgn0010223	-0.246182	4.20081	7.71224	0.0460123
FBgn0010225	0.47443	9.57031	19.5591	0.000436273
FBgn0010226	-0.183103	9.13797	9.31964	0.0245129
FBgn0010263	-0.184446	8.84803	8.18206	0.0382927
FBgn0010341	0.183355	7.141	10.6301	0.0147168
FBgn0010399	-0.265928	3.92981	8.51989	0.0333938
FBgn0010421	-0.309509	4.00974	7.54301	0.0487189
FBgn0010423	-0.492047	4.47507	11.2508	0.011299
FBgn0010435	0.176709	9.42546	10.804	0.0135951
FBgn0010470	0.288042	7.12403	23.889	6.96299e-05
FBgn0010482	-0.460933	8.74413	23.3055	8.86804e-05
FBgn0010607	-0.538335	2.33699	14.031	0.00380834
FBgn0010612	-0.362512	8.7004	9.15419	0.0260219
FBgn0010808	-0.387352	6.24047	17.4602	0.000973146
FBgn0010894	0.340173	3.55332	11.4021	0.0105725
FBgn0011204	-0.257692	6.83148	13.3518	0.00495067
FBgn0011205	0.412883	8.02434	40.0905	7.06425e-08
FBgn0011211	-0.489774	11.247	16.1205	0.0016642
FBgn0011227	-0.561221	7.68265	39.5259	8.74538e-08
FBgn0011286	-0.306406	8.63883	8.94836	0.0281638
FBgn0011361	-0.3887	7.39582	12.8613	0.00603687
FBgn0011455	-0.376702	7.7411	17.1581	0.00110019
FBgn0011556	-0.342083	4.57039	11.4882	0.0101721
FBgn0011591	-0.251724	4.26021	9.75834	0.0205155
FBgn0011596	0.280824	6.42094	16.04	0.00171387
FBgn0011659	0.791167	1.31264	15.5193	0.00209607
FBgn0011703	1.11661	2.39175	39.426	8.74538e-08
FBgn0011722	0.315759	6.24428	7.69731	0.0461431
FBgn0011742	0.169779	6.62259	10.0187	0.0185194
FBgn0011743	0.371015	5.1344	12.4546	0.00707864
FBgn0011802	0.436439	4.13306	20.9364	0.000246061
FBgn0011834	0.422199	4.37238	7.8052	0.0444174
FBgn0012034	0.623708	9.32527	20.8075	0.000259455
FBgn0012036	0.290032	8.94008	11.5679	0.00989542
FBgn0013467	-0.242168	6.72761	12.391	0.00726638
FBgn0013469	0.436871	2.95488	9.25976	0.0250276
FBgn0013763	0.18958	8.26656	8.05358	0.0401938
FBgn0013771	0.282686	5.82341	12.2963	0.00752196
FBgn0014019	-0.292128	5.59646	13.1405	0.00538021
FBgn0014189	0.188383	6.02291	8.05363	0.0401938
FBgn0014391	-0.63082	8.28064	36.255	3.65922e-07
FBgn0014455	0.460743	6.07433	17.2972	0.00104738
FBgn0014868	0.227275	6.19455	10.0112	0.0185745
FBgn0014869	-0.402462	8.55761	13.2794	0.00508358
FBgn0015001	-0.447436	3.64878	11.9769	0.00846441
FBgn0015040	0.356553	4.89843	14.4309	0.00321804
FBgn0015271	0.668246	1.59048	12.46	0.00706934
FBgn0015282	0.260739	6.81623	18.9148	0.000545734
FBgn0015283	0.182723	7.22116	10.1825	0.0175645
FBgn0015541	-0.319029	6.76035	21.1237	0.000229492
FBgn0015576	0.44059	6.58632	36.726	3.05334e-07
FBgn0015584	-0.285909	9.15845	7.57915	0.048149
FBgn0015585	-0.391847	6.4879	17.9115	0.000820936
FBgn0015586	-0.689006	7.2533	15.7191	0.00193665
FBgn0015737	0.273512	7.48268	9.86988	0.0195796
FBgn0015805	0.266032	4.93122	10.8088	0.013578
FBgn0015806	0.286713	7.15807	11.9672	0.00848377
FBgn0015924	0.201242	7.21397	8.90464	0.0286568
FBgn0016076	-0.271867	8.45294	11.9014	0.00865043
FBgn0016119	-0.330228	8.82015	10.4696	0.0157046
FBgn0016120	-0.461876	8.66279	21.834	0.000166913
FBgn0016691	-0.466721	9.04475	13.3722	0.00492855
FBgn0016697	0.274355	6.59296	14.4878	0.0031641
FBgn0016975	-0.275445	7.19952	11.6773	0.00947256
FBgn0016984	0.281048	5.93933	22.308	0.000139081
FBgn0017418	-0.398493	7.70655	24.0046	6.59901e-05
FBgn0017448	0.57967	4.39541	21.1494	0.000227841
FBgn0017561	0.372309	5.13127	18.8595	0.000553578
FBgn0017566	-0.271171	9.45163	10.127	0.0178922
FBgn0017567	-0.348282	8.12225	19.5016	0.000445914
FBgn0017577	0.40402	2.61087	9.68349	0.0212324
FBgn0019624	-0.402172	9.36647	14.2498	0.00343063
FBgn0019644	-0.37646	9.24501	10.309	0.0168093
FBgn0019886	0.204142	8.18676	12.8958	0.00596649
FBgn0019928	-0.739942	4.99319	16.4363	0.001492
FBgn0019929	0.22719	5.73736	10.2812	0.0169645
FBgn0019932	0.279164	6.30601	11.9888	0.00842278
FBgn0019957	-0.353667	8.30225	14.6645	0.0029712
FBgn0020018	0.283146	5.54994	13.8781	0.0040437
FBgn0020235	-0.46987	8.72786	11.622	0.00967785
FBgn0020278	0.294197	5.5367	15.8387	0.0018451
FBgn0020299	-0.205783	5.69857	8.07875	0.0398028
FBgn0020304	-0.199705	7.54124	11.9423	0.00854802
FBgn0020369	0.262605	6.63972	13.5035	0.00465866
FBgn0020372	-0.371017	6.12407	24.5544	5.15958e-05
FBgn0020521	-0.334014	6.70748	26.0606	2.8085e-05
FBgn0020912	0.376541	5.22178	17.7067	0.000887583
FBgn0021906	-0.288897	9.35739	9.53327	0.0225176
FBgn0021953	0.218445	8.08415	14.4683	0.00316778
FBgn0021967	-0.288004	7.47503	10.5703	0.0150731
FBgn0022160	-0.352532	9.18051	11.5032	0.0101212
FBgn0022213	0.27498	4.84009	13.5808	0.0045254
FBgn0022355	0.952482	10.4447	10.2094	0.0173929
FBgn0022359	0.363619	5.06861	12.9166	0.00592768
FBgn0022720	-0.211391	5.01315	8.78802	0.0300717
FBgn0022893	-0.187879	6.14373	8.57861	0.0326797
FBgn0022986	0.291593	5.26221	10.2765	0.0169874
FBgn0023175	0.222338	6.86086	10.8949	0.0130922
FBgn0023407	-0.285722	6.77509	11.5066	0.0101212
FBgn0023415	0.24042	7.51113	10.0451	0.0183845
FBgn0023441	0.187965	8.2793	9.30769	0.0246222
FBgn0023479	0.227177	9.13717	7.9571	0.0416413
FBgn0023495	2.43904	2.07469	23.1296	9.60296e-05
FBgn0023507	0.310382	7.15747	9.95724	0.0190215
FBgn0023531	-0.234911	6.3142	9.22292	0.0253838
FBgn0023537	0.285312	7.08026	10.1105	0.0180188
FBgn0023550	0.668692	5.57133	40.4754	6.41131e-08
FBgn0024150	0.360529	3.07727	9.03135	0.0272953
FBgn0024289	1.17742	7.4158	9.84594	0.0197933
FBgn0024294	-0.495856	3.19646	14.3443	0.00332224
FBgn0024329	0.193649	6.6444	8.44575	0.0343886
FBgn0024365	0.223778	5.43305	8.49416	0.0337145
FBgn0024754	0.20765	5.78872	8.99022	0.0276037
FBgn0024957	0.419909	7.09822	32.9643	1.4054e-06
FBgn0024989	-0.662879	2.16953	17.8552	0.000839721
FBgn0025391	-0.262281	3.56353	7.74172	0.0455506
FBgn0025592	0.256055	5.98316	9.33084	0.0244148
FBgn0025595	0.440041	5.67057	21.1072	0.000229492
FBgn0025608	0.14756	6.78926	7.74232	0.0455506
FBgn0025628	0.24935	7.06783	8.11171	0.0393449
FBgn0025632	-0.304424	2.92657	7.62952	0.0471434
FBgn0025642	0.464529	3.90252	23.6364	7.69582e-05
FBgn0025680	0.359986	6.51411	24.685	4.95049e-05
FBgn0025683	0.228722	9.70337	14.2515	0.00343063
FBgn0025709	0.967364	4.89032	12.0587	0.0081726
FBgn0025712	-0.275441	5.71599	12.9817	0.0057826
FBgn0025839	-0.351844	6.47289	10.1301	0.0178889
FBgn0025879	0.30945	6.45837	18.9538	0.000544306
FBgn0025885	0.304835	7.87279	15.3181	0.00227206
FBgn0026059	-0.241602	7.57928	13.7442	0.00426046
FBgn0026077	-0.895446	4.51027	50.1695	1.38205e-09
FBgn0026084	0.198435	7.32531	8.26545	0.0371024
FBgn0026086	-0.268169	7.13029	9.89647	0.0194931
FBgn0026314	-0.379846	6.74908	17.2471	0.00106564
FBgn0026315	0.35924	3.66479	11.2095	0.0114647
FBgn0026380	0.28391	6.85131	20.6466	0.000275658
FBgn0026409	-0.188052	9.58246	10.1969	0.0174589
FBgn0026438	-0.257534	6.83895	14.2448	0.00343295
FBgn0026576	0.581553	7.01986	57.754	4.0025e-11
FBgn0026593	0.252051	5.14636	8.68792	0.0312866
FBgn0026718	0.219711	6.18691	9.67972	0.0212535
FBgn0026721	0.262246	7.17587	9.12734	0.0263041
FBgn0026761	0.198657	6.92866	10.0203	0.0185194
FBgn0027080	-0.313013	5.21912	14.8682	0.00273009
FBgn0027091	0.238914	4.87149	10.72	0.014105
FBgn0027291	-0.672871	9.44872	34.7201	6.72749e-07
FBgn0027334	0.379432	3.59697	8.64105	0.0318336
FBgn0027356	-0.209617	8.13884	10.1022	0.0180715
FBgn0027552	0.30818	7.53812	12.9607	0.00583187
FBgn0027560	0.178016	10.4925	8.23491	0.0376039
FBgn0027569	0.257834	5.76576	9.39261	0.0237707
FBgn0027571	0.290608	11.6508	12.0811	0.0080986
FBgn0027578	0.354041	6.22145	10.0065	0.0186014
FBgn0027580	0.58079	9.35515	55.9049	8.1996e-11
FBgn0027581	-0.212016	6.92564	11.8838	0.00870766
FBgn0027583	0.259247	4.73281	10.4439	0.0158677
FBgn0027584	2.03329	5.06733	17.4714	0.000970428
FBgn0027600	-0.540651	3.65288	10.1632	0.0176911
FBgn0027608	-0.229717	7.55655	16.1531	0.00165301
FBgn0027610	0.238719	6.65025	10.2917	0.016929
FBgn0027611	0.211676	8.36096	7.70552	0.046057
FBgn0027657	-0.349491	6.89535	20.3659	0.000303731
FBgn0027660	0.263628	5.59817	13.6261	0.00447783
FBgn0027780	0.486836	2.49965	11.0495	0.0122373
FBgn0027785	-0.46912	7.39528	20.5972	0.000280269
FBgn0027786	0.198256	6.13325	9.73819	0.0206974
FBgn0027793	-0.882902	2.36922	30.9628	3.37541e-06
FBgn0027841	-0.390484	3.6679	10.5712	0.0150731
FBgn0027929	0.844283	2.36727	28.0066	1.21804e-05
FBgn0027932	-0.348436	8.08902	20.7139	0.000268109
FBgn0027945	0.233507	6.90523	12.428	0.0071573
FBgn0028325	-0.364188	7.92242	21.3473	0.000209529
FBgn0028336	-0.3385	7.75095	10.586	0.0150162
FBgn0028342	-0.632432	8.60118	24.1102	6.32727e-05
FBgn0028369	-0.321245	3.58814	8.4185	0.0348052
FBgn0028398	-0.283964	3.77672	8.20542	0.0380016
FBgn0028420	0.537959	6.72849	11.0804	0.0121357
FBgn0028473	-0.264479	8.4231	7.70861	0.0460334
FBgn0028479	0.207883	7.26446	8.36707	0.0355684
FBgn0028482	-0.296451	6.11401	14.2622	0.00342177
FBgn0028500	-0.235156	6.46277	14.7308	0.00289339
FBgn0028526	0.470425	8.36234	12.4672	0.00705328
FBgn0028531	0.254183	6.56457	13.4447	0.00477226
FBgn0028540	0.219774	6.21914	7.71045	0.0460221
FBgn0028542	-0.575511	3.26647	16.4177	0.00149243
FBgn0028573	-0.499334	2.18488	11.9285	0.00859951
FBgn0028583	0.285989	10.0624	8.67748	0.0313726
FBgn0028648	-0.354797	4.02989	11.8981	0.00865336
FBgn0028669	0.30313	5.84175	18.7519	0.000575215
FBgn0028670	-0.273077	8.00039	21.0218	0.000236481
FBgn0028684	0.262713	6.63736	16.4205	0.00149243
FBgn0028685	0.292932	6.14887	19.165	0.000504869
FBgn0028686	0.349867	6.21706	31.4102	2.87344e-06
FBgn0028687	0.311279	7.12561	31.0148	3.32581e-06
FBgn0028688	0.179644	6.4494	9.25966	0.0250276
FBgn0028689	0.185696	7.99725	10.4755	0.0156733
FBgn0028691	0.212909	6.55104	11.9104	0.00863371
FBgn0028692	0.184774	7.97919	10.9217	0.0129529
FBgn0028693	0.270202	5.6582	14.6227	0.00301345
FBgn0028694	0.254515	6.80141	16.9992	0.0011753
FBgn0028695	0.271596	7.2863	22.0192	0.000154974
FBgn0028875	-0.589555	3.48583	7.70488	0.046057
FBgn0028888	-0.444254	3.18348	13.2872	0.00507168
FBgn0028893	0.230197	5.67288	8.75149	0.0305295
FBgn0028935	0.226489	5.91834	8.69889	0.0311472
FBgn0028944	-0.31723	3.97951	8.12269	0.0393031
FBgn0028949	-0.578792	1.99736	9.2667	0.0249811
FBgn0028950	-0.639801	5.02523	16.4444	0.00149187
FBgn0028965	0.297391	4.69085	9.42254	0.0235527
FBgn0029093	0.224323	8.55638	11.1949	0.0115278
FBgn0029095	0.285304	5.76311	16.4329	0.001492
FBgn0029134	0.283348	6.86553	17.5624	0.000939553
FBgn0029507	0.318207	6.27158	18.052	0.000777601
FBgn0029656	0.347316	4.08402	9.59404	0.0220122
FBgn0029661	0.350279	3.78638	11.2379	0.011353
FBgn0029664	-0.246662	4.85236	7.86082	0.0433928
FBgn0029689	0.423494	5.24741	25.7894	3.1334e-05
FBgn0029766	0.68092	6.19507	19.3371	0.000474303
FBgn0029801	0.197769	6.64649	8.92236	0.0284604
FBgn0029810	0.245593	6.38561	11.4693	0.0102245
FBgn0029836	-0.707738	1.76374	9.13482	0.0262478
FBgn0029848	-0.535149	1.51031	7.80801	0.0443961
FBgn0029853	0.273447	3.8977	8.08372	0.0397266
FBgn0029854	0.453088	4.98738	27.9151	1.25361e-05
FBgn0029868	-0.428544	7.28251	21.2788	0.000214036
FBgn0029888	-0.34851	6.89606	14.4931	0.0031641
FBgn0029898	0.509606	6.96815	27.3493	1.64931e-05
FBgn0029906	0.317172	3.07319	8.047	0.0403071
FBgn0029969	0.279842	5.68585	9.35408	0.0241778
FBgn0029971	-0.313275	6.08888	8.95283	0.0281214
FBgn0029975	0.285697	8.00526	17.7565	0.000872484
FBgn0029993	0.259137	4.8255	8.87136	0.0290218
FBgn0029994	0.239277	8.26718	9.0881	0.0266935
FBgn0029996	-0.215618	5.47878	8.58097	0.0326664
FBgn0030030	-0.300557	6.12712	13.0339	0.00563695
FBgn0030041	0.371859	7.0838	13.0788	0.00551289
FBgn0030051	0.624031	3.76466	24.5408	5.15958e-05
FBgn0030096	0.276349	4.41836	7.52054	0.0491828
FBgn0030098	0.465351	7.79685	8.15576	0.0386896
FBgn0030102	-0.377634	5.41923	12.8824	0.00598924
FBgn0030105	1.63503	6.09961	13.5358	0.00460432
FBgn0030156	-0.365867	4.52996	14.6824	0.00294954
FBgn0030157	0.271135	5.9916	7.52376	0.0491318
FBgn0030189	0.391506	4.42056	16.1286	0.00166148
FBgn0030195	0.275373	4.8746	8.22169	0.0377825
FBgn0030218	0.28458	5.3218	7.75994	0.0453005
FBgn0030290	0.340595	4.00139	13.8566	0.00406397
FBgn0030292	-0.515005	5.54015	11.2492	0.011299
FBgn0030309	0.332817	5.42029	13.7785	0.00419138
FBgn0030314	-0.351692	3.11201	7.99375	0.0410385
FBgn0030318	0.218442	4.95237	10.1961	0.0174589
FBgn0030323	-0.477536	2.89834	7.82092	0.0442201
FBgn0030362	0.29694	8.18403	14.0815	0.00372956
FBgn0030384	0.258289	4.63343	8.11377	0.0393449
FBgn0030406	0.451571	2.23754	7.6721	0.0465318
FBgn0030425	0.46536	6.29731	37.9827	1.67266e-07
FBgn0030484	0.350375	7.96105	20.1931	0.000326686
FBgn0030509	-1.03802	1.6609	12.2803	0.00753374
FBgn0030521	-0.213672	8.47475	8.73756	0.0306602
FBgn0030592	-0.573308	1.67008	8.0164	0.0407596
FBgn0030593	0.478714	10.182	15.2235	0.0023668
FBgn0030605	-0.413339	6.65022	15.582	0.0020522
FBgn0030607	0.484799	4.10879	11.8303	0.00887284
FBgn0030628	-0.795363	2.5518	17.5972	0.000925401
FBgn0030653	0.322903	5.64104	9.6681	0.0213206
FBgn0030723	-0.389905	3.6829	12.5545	0.00679563
FBgn0030733	-0.435163	8.39927	22.8111	0.00011202
FBgn0030745	-0.540993	6.80547	26.1603	2.68826e-05
FBgn0030774	-0.311136	4.69925	7.57994	0.048149
FBgn0030828	0.233377	9.68578	10.9952	0.0125282
FBgn0030837	0.711166	6.12375	21.9303	0.000160415
FBgn0030853	-0.311793	7.48336	9.45672	0.0232363
FBgn0030878	0.347906	4.23619	10.9292	0.0129169
FBgn0030890	0.192388	5.905	8.89719	0.0287067
FBgn0030897	-0.287307	7.215	7.98585	0.0411845
FBgn0030932	0.290255	6.31843	14.4243	0.00321804
FBgn0030999	0.396808	10.726	11.8535	0.00880026
FBgn0031002	0.27323	5.73339	8.63439	0.0319216
FBgn0031012	0.211403	5.2616	9.40904	0.0236544
FBgn0031021	-0.476855	7.33485	21.9147	0.000160873
FBgn0031055	-0.46334	2.53441	10.3815	0.0163151
FBgn0031066	-0.373567	9.27631	13.6652	0.00442704
FBgn0031089	-0.318454	7.04479	11.8098	0.00892095
FBgn0031097	-0.68954	2.52753	12.6101	0.00664951
FBgn0031126	0.38333	5.17406	12.2858	0.00753374
FBgn0031148	0.388292	5.56938	11.2912	0.0110751
FBgn0031171	0.208531	6.49991	7.96464	0.0415018
FBgn0031176	0.425892	9.28527	9.1856	0.0257797
FBgn0031182	-0.421389	5.00639	10.2578	0.0171204
FBgn0031220	0.328876	5.46127	15.9766	0.00174786
FBgn0031228	-0.292259	6.7972	14.2907	0.00337712
FBgn0031235	0.261799	5.32963	9.11142	0.0264827
FBgn0031239	-0.538563	2.83327	15.9277	0.00177358
FBgn0031249	-0.910292	7.01858	11.6858	0.00944234
FBgn0031251	-0.299313	6.95445	13.8654	0.00405555
FBgn0031264	-0.484202	4.79207	14.0752	0.00373466
FBgn0031373	0.460131	5.49533	16.3345	0.00155517
FBgn0031391	-0.370416	3.76027	9.37262	0.0239586
FBgn0031393	0.478068	2.3633	9.17531	0.0258605
FBgn0031414	-0.648916	6.44819	38.6029	1.27254e-07
FBgn0031417	0.338189	6.04255	10.7304	0.014043
FBgn0031443	0.340192	5.04004	14.191	0.0035255
FBgn0031444	0.284576	4.06996	7.51149	0.0493567
FBgn0031449	0.375318	8.29449	24.8442	4.58942e-05
FBgn0031453	0.216506	8.79546	7.67297	0.0465318
FBgn0031468	0.368391	3.28008	9.62501	0.0217351
FBgn0031469	0.511891	1.57449	7.6411	0.0469849
FBgn0031476	0.185077	8.38057	8.34742	0.0358623
FBgn0031488	-0.497436	4.06146	20.2705	0.000316118
FBgn0031496	0.326067	3.97005	9.39273	0.0237707
FBgn0031505	-0.275444	6.92298	8.02659	0.0406637
FBgn0031515	0.328012	4.96565	12.0827	0.0080986
FBgn0031517	0.375873	7.25811	16.243	0.00159314
FBgn0031518	0.414256	4.03663	11.6025	0.00976634
FBgn0031522	0.503151	5.14163	11.504	0.0101212
FBgn0031523	0.432071	5.2687	16.2746	0.00157934
FBgn0031538	0.199275	6.10079	9.22726	0.0253487
FBgn0031547	0.633621	1.34447	8.39625	0.0351843
FBgn0031561	0.506351	7.44438	14.6004	0.00302862
FBgn0031564	-0.660824	2.69064	18.1587	0.000745196
FBgn0031571	-0.344872	5.6293	8.68488	0.0312866
FBgn0031590	0.16724	7.165	9.05561	0.0270419
FBgn0031613	0.49408	1.88366	7.65797	0.0467261
FBgn0031636	0.277014	6.23266	12.6689	0.00651694
FBgn0031638	0.222285	5.17955	8.46579	0.0340415
FBgn0031670	0.198108	6.58622	10.0019	0.0186273
FBgn0031675	0.335735	5.11777	12.9053	0.00594626
FBgn0031692	-0.582792	4.87257	31.195	3.14469e-06
FBgn0031693	-0.437459	5.16654	12.5422	0.00682942
FBgn0031695	0.652757	2.83045	17.5207	0.000951445
FBgn0031700	-0.489931	6.11878	8.79598	0.0299948
FBgn0031762	-0.512534	2.56257	14.7584	0.00285885
FBgn0031774	0.301401	4.76253	10.0806	0.0181699
FBgn0031786	0.281897	5.53707	14.3058	0.0033757
FBgn0031791	0.471649	3.91981	20.7192	0.000268109
FBgn0031801	0.610431	6.15783	15.6298	0.0020155
FBgn0031830	-0.38909	8.77146	16.2981	0.00157246
FBgn0031831	0.211996	5.66836	7.63301	0.0470883
FBgn0031856	0.266897	5.06417	9.87693	0.0195796
FBgn0031857	-0.261902	7.05678	7.96944	0.0414587
FBgn0031869	-0.450034	6.313	23.8663	7.00103e-05
FBgn0031883	0.234812	7.05941	15.766	0.00190325
FBgn0031885	-0.223591	6.1573	8.62338	0.0320862
FBgn0031886	0.730873	2.33061	33.4279	1.17243e-06
FBgn0031908	-0.244695	7.30471	11.8124	0.00892074
FBgn0031912	-0.308676	9.44899	18.1303	0.000753834
FBgn0031913	0.645167	7.19888	47.6797	3.38133e-09
FBgn0031930	-0.624687	2.98067	7.81607	0.0442687
FBgn0031935	0.281009	5.31828	9.66157	0.0213358
FBgn0031937	0.366101	4.79797	9.1745	0.0258605
FBgn0031942	-2.57534	4.78568	16.4286	0.001492
FBgn0032013	-0.360912	3.33386	9.52202	0.0226091
FBgn0032025	0.271046	7.3754	9.4937	0.0228428
FBgn0032029	0.262341	5.92586	13.2918	0.00506881
FBgn0032052	0.262436	4.3275	9.01082	0.0273978
FBgn0032055	0.630216	8.18195	49.0734	1.8142e-09
FBgn0032065	0.39595	4.14142	11.341	0.0108393
FBgn0032072	0.291025	4.39084	7.88324	0.042995
FBgn0032075	0.280655	7.86276	20.1572	0.000331443
FBgn0032109	0.284741	4.48748	8.17038	0.0384754
FBgn0032122	-0.260498	8.19603	9.88002	0.0195777
FBgn0032136	0.363155	8.66682	9.70717	0.0210051
FBgn0032167	0.245315	6.24753	10.9437	0.0128472
FBgn0032175	0.230789	5.843	7.56236	0.04838
FBgn0032216	0.282785	6.37376	20.4797	0.000291341
FBgn0032219	0.203059	6.37696	7.78274	0.0448793
FBgn0032236	-0.276594	5.01881	10.5911	0.0149933
FBgn0032242	0.217614	7.34511	12.8885	0.00597989
FBgn0032264	-0.334042	6.08857	9.542	0.0224694
FBgn0032265	-0.516228	3.84291	14.0561	0.00376533
FBgn0032285	0.477103	7.55416	18.7443	0.000575459
FBgn0032287	0.426006	4.95832	13.6494	0.00445575
FBgn0032292	0.216347	5.30171	7.92734	0.0422636
FBgn0032313	0.357974	3.7088	9.3125	0.024584
FBgn0032361	0.29222	3.90075	8.13691	0.0390285
FBgn0032367	-0.460016	6.95984	15.5771	0.00205255
FBgn0032373	-0.424255	5.76124	30.0929	4.8287e-06
FBgn0032387	0.705749	4.73519	7.73196	0.0456547
FBgn0032394	0.311512	7.17436	17.4241	0.000988731
FBgn0032402	0.320273	5.76852	15.9696	0.00174786
FBgn0032414	-0.688287	2.10245	16.2104	0.00161647
FBgn0032472	0.459258	6.34995	30.7693	3.68545e-06
FBgn0032482	0.194446	8.95064	7.49168	0.0498653
FBgn0032505	0.249067	12.6602	9.96476	0.0189649
FBgn0032507	0.622481	3.86735	16.1425	0.00165795
FBgn0032511	-0.371457	7.44318	16.1375	0.00165798
FBgn0032520	0.202199	7.20263	9.60065	0.0219561
FBgn0032525	0.251858	6.61178	9.81682	0.0200443
FBgn0032577	0.304377	5.2686	10.2196	0.0173176
FBgn0032596	0.208395	6.26503	10.2477	0.0171746
FBgn0032601	0.343211	4.20538	10.1446	0.0177897
FBgn0032603	0.338716	5.14077	9.93689	0.0191906
FBgn0032626	0.252646	6.18369	12.3467	0.00738219
FBgn0032649	0.264043	5.52314	10.6371	0.0146967
FBgn0032665	0.336782	3.95368	9.19568	0.0257138
FBgn0032690	0.326335	4.58891	15.7427	0.00191733
FBgn0032715	0.25606	6.29122	9.83621	0.0198767
FBgn0032726	0.985181	6.16657	8.8494	0.0292382
FBgn0032730	0.451151	3.7637	12.1089	0.00802476
FBgn0032741	0.748838	2.96776	20.5652	0.000283703
FBgn0032774	0.329993	7.42906	17.0952	0.00112392
FBgn0032783	0.230764	7.86684	10.8708	0.0131972
FBgn0032843	-0.320943	4.4701	9.89602	0.0194931
FBgn0032848	0.397545	4.30293	16.1037	0.00167066
FBgn0032864	0.339171	6.65867	20.5353	0.000286854
FBgn0032868	-0.839502	6.09943	32.5563	1.68673e-06
FBgn0032880	0.162983	7.29643	8.89639	0.0287067
FBgn0032884	0.204839	6.77017	10.3169	0.0167766
FBgn0032904	0.529076	6.05712	29.4505	6.50934e-06
FBgn0032913	0.473237	8.1328	31.1037	3.24047e-06
FBgn0032915	0.28633	4.55727	12.4472	0.00709554
FBgn0032946	-0.353063	9.04889	11.5423	0.00996425
FBgn0032968	0.362544	4.89012	15.1439	0.00241869
FBgn0033075	0.30313	5.32379	10.0436	0.0183845
FBgn0033079	0.320418	5.18627	11.5814	0.00985038
FBgn0033113	0.356909	4.8047	18.2177	0.000724932
FBgn0033130	0.283692	4.43695	7.64114	0.0469849
FBgn0033164	-0.305912	5.41434	9.12037	0.0263791
FBgn0033179	0.29346	6.32515	17.7924	0.000859468
FBgn0033188	-0.506141	7.75605	38.3244	1.43517e-07
FBgn0033203	0.559603	2.98226	8.70523	0.0310953
FBgn0033205	0.414159	5.36748	40.3788	6.44322e-08
FBgn0033208	-0.400186	3.77738	17.4082	0.000994024
FBgn0033209	0.392354	4.90537	21.3389	0.000209529
FBgn0033210	-0.435388	2.64985	10.8909	0.0131038
FBgn0033214	0.640507	4.25964	46.9842	4.28582e-09
FBgn0033246	0.272604	10.3864	9.15527	0.0260219
FBgn0033258	0.22176	5.53854	8.78795	0.0300717
FBgn0033302	-0.862984	5.10323	18.6366	0.000602437
FBgn0033304	0.295276	4.54471	11.0877	0.0121031
FBgn0033309	0.321808	5.70706	18.3088	0.000695845
FBgn0033320	0.275876	6.59936	11.0297	0.0123373
FBgn0033323	0.19953	6.44689	7.96596	0.0415018
FBgn0033364	0.22917	6.34692	9.849	0.0197817
FBgn0033373	0.355355	5.49679	21.4453	0.000202304
FBgn0033387	0.427028	5.99987	26.5888	2.24235e-05
FBgn0033391	-0.206011	7.14075	10.7701	0.0138137
FBgn0033428	0.223322	5.6509	8.30488	0.0365233
FBgn0033446	-0.73128	9.38819	28.2334	1.11462e-05
FBgn0033453	0.327578	4.3509	12.2325	0.0076891
FBgn0033461	0.290298	5.56676	13.1134	0.00543686
FBgn0033498	0.237842	5.01795	10.0846	0.0181699
FBgn0033500	-0.411612	2.83294	9.50489	0.0227273
FBgn0033524	0.308167	5.1051	11.4863	0.0101721
FBgn0033526	0.84657	3.31193	35.5234	4.68392e-07
FBgn0033548	-0.399294	3.09295	9.62197	0.0217481
FBgn0033570	-0.286374	7.34071	9.23996	0.0252482
FBgn0033597	-0.945494	2.1135	19.7906	0.000394696
FBgn0033657	-0.320797	3.6644	11.2332	0.0113667
FBgn0033668	-0.783165	1.54779	11.0284	0.0123373
FBgn0033669	0.180476	7.14659	8.97667	0.0277829
FBgn0033690	-0.409773	2.64305	9.05336	0.0270492
FBgn0033696	-0.662815	1.97435	13.8239	0.00410669
FBgn0033706	0.326358	5.57377	16.9364	0.00120778
FBgn0033717	0.287835	7.40099	20.2643	0.000316118
FBgn0033728	-0.992699	5.9529	24.299	5.77359e-05
FBgn0033730	-1.17275	2.32226	49.2265	1.8142e-09
FBgn0033753	-0.609161	1.85805	8.71351	0.0310107
FBgn0033761	0.314374	3.65264	7.64257	0.0469849
FBgn0033775	0.499578	4.00949	22.1597	0.000146193
FBgn0033807	-0.439441	5.67453	14.4647	0.00316778
FBgn0033814	0.288465	6.98527	18.6856	0.000589238
FBgn0033818	0.283902	6.63247	12.6778	0.00649637
FBgn0033828	0.445161	3.80657	15.4331	0.00216298
FBgn0033853	0.181185	7.73067	9.10048	0.026539
FBgn0033872	-0.38915	7.61623	19.7415	0.000401562
FBgn0033883	0.195627	5.62592	7.5838	0.0480978
FBgn0033926	1.15311	9.29469	8.05488	0.0401938
FBgn0033936	-0.777271	2.57668	14.6218	0.00301345
FBgn0033949	0.655697	2.83968	15.4113	0.00218296
FBgn0033961	-0.551644	6.54368	25.3729	3.71801e-05
FBgn0033980	-0.501414	6.69329	13.4845	0.00468895
FBgn0034031	0.228945	5.77335	9.88478	0.0195675
FBgn0034075	-0.273798	6.91145	17.1901	0.00108827
FBgn0034085	0.190457	5.77778	7.89858	0.0427002
FBgn0034117	0.68336	5.92407	38.768	1.19658e-07
FBgn0034136	-0.591447	2.94851	15.2452	0.00234513
FBgn0034141	0.252149	5.40304	11.9482	0.00853337
FBgn0034151	-0.361672	4.95966	11.6359	0.00964564
FBgn0034153	-0.297502	8.64613	8.01195	0.0407925
FBgn0034173	0.269885	6.84224	20.7087	0.000268109
FBgn0034179	0.337673	5.4465	21.1143	0.000229492
FBgn0034180	-0.271907	7.51626	15.1775	0.00240113
FBgn0034245	-0.59743	7.42703	28.5491	9.94736e-06
FBgn0034253	-0.573995	3.93133	25.4027	3.68795e-05
FBgn0034267	-0.261448	5.55544	11.4662	0.010228
FBgn0034276	1.2839	3.95131	27.2457	1.70233e-05
FBgn0034290	-0.792508	4.65988	17.2107	0.00107977
FBgn0034291	-2.13231	4.4219	82.3872	3.01503e-16
FBgn0034292	-0.547346	5.88371	15.4587	0.002147
FBgn0034328	0.907274	4.66013	10.2273	0.0172652
FBgn0034331	-0.376541	6.99901	10.3725	0.0163758
FBgn0034335	-0.571476	5.27847	14.7576	0.00285885
FBgn0034387	0.294505	5.55087	18.4047	0.000666683
FBgn0034390	0.495166	5.52084	15.9837	0.00174786
FBgn0034391	-0.615571	1.78196	8.42923	0.0346723
FBgn0034394	0.535385	7.9038	33.305	1.2132e-06
FBgn0034399	0.274358	4.06145	7.6858	0.0463308
FBgn0034406	-0.296382	6.24912	11.8193	0.00890758
FBgn0034454	0.71756	2.37395	25.6635	3.29428e-05
FBgn0034477	0.298257	5.59453	12.7259	0.00638347
FBgn0034479	0.391324	6.48021	36.3436	3.56655e-07
FBgn0034480	-0.763648	5.37037	17.9132	0.000820936
FBgn0034485	-0.23342	4.99859	8.09803	0.0395119
FBgn0034491	0.214483	6.55237	13.349	0.00495067
FBgn0034497	-0.636381	9.70695	13.5254	0.00461307
FBgn0034512	0.395323	8.61893	8.14951	0.0387906
FBgn0034538	0.425254	5.77752	18.9315	0.000545033
FBgn0034553	-0.476308	4.92111	30.3393	4.49406e-06
FBgn0034566	0.254862	7.58838	13.9044	0.00400301
FBgn0034576	-0.364723	7.29229	12.4251	0.0071573
FBgn0034618	-0.386155	7.81025	13.3014	0.00506017
FBgn0034638	0.237299	7.91389	10.821	0.0135093
FBgn0034660	-0.356831	4.01979	8.59012	0.0325608
FBgn0034663	0.479786	8.42461	7.57115	0.0482924
FBgn0034705	0.343717	3.04082	8.91311	0.0285515
FBgn0034709	-0.686398	6.70823	40.4452	6.41131e-08
FBgn0034715	0.230486	5.62206	8.48844	0.033738
FBgn0034717	0.239702	6.14741	13.5317	0.00460579
FBgn0034731	-0.347768	3.85593	9.50599	0.0227273
FBgn0034737	0.541649	3.54598	13.7866	0.00418108
FBgn0034741	0.995633	1.98589	7.99928	0.0409464
FBgn0034756	0.790397	3.48313	24.5758	5.15958e-05
FBgn0034789	-0.248068	5.30963	9.80051	0.0201577
FBgn0034796	0.514686	3.42125	22.4936	0.000129878
FBgn0034817	0.387087	4.55074	17.9108	0.000820936
FBgn0034825	0.267457	4.92233	8.56338	0.0328663
FBgn0034827	0.273583	7.05516	18.7563	0.000575215
FBgn0034838	0.41776	4.3965	21.4328	0.000202576
FBgn0034885	0.257474	7.02706	11.0514	0.0122373
FBgn0034887	0.437139	4.56968	11.5958	0.009788
FBgn0034948	-0.202095	6.53431	10.57	0.0150731
FBgn0034974	-0.638299	1.36749	9.91419	0.0193718
FBgn0035006	-1.3342	1.95074	16.287	0.00157322
FBgn0035010	-0.491055	1.86775	8.21303	0.0378993
FBgn0035022	-1.0735	2.51951	11.5565	0.00993781
FBgn0035032	-0.413959	9.26291	12.5287	0.00686833
FBgn0035041	-0.427047	3.53831	14.9629	0.00260917
FBgn0035042	0.23284	6.39583	12.1227	0.00801448
FBgn0035046	-0.38645	6.95867	18.9976	0.000538526
FBgn0035069	0.233287	4.57143	8.18528	0.0382854
FBgn0035087	0.309042	9.81778	25.9837	2.87731e-05
FBgn0035090	0.372917	7.06038	22.2761	0.000140633
FBgn0035091	0.403468	6.99628	31.8214	2.39736e-06
FBgn0035109	-0.402338	2.98357	8.6064	0.0323287
FBgn0035112	-0.662525	3.73316	31.3945	2.87344e-06
FBgn0035152	-0.514693	3.18675	15.1978	0.00238827
FBgn0035158	-0.357713	2.74497	7.91643	0.0424508
FBgn0035176	0.907019	5.17463	12.4794	0.00702123
FBgn0035204	0.165873	7.08617	7.89958	0.0427002
FBgn0035216	-0.386438	4.28336	10.0755	0.0181994
FBgn0035266	0.366299	6.50403	18.8354	0.000558587
FBgn0035268	0.187675	6.91783	9.24103	0.0252482
FBgn0035280	-0.584011	3.93829	12.7697	0.00626669
FBgn0035300	0.660354	3.7542	10.0729	0.0182046
FBgn0035344	0.548805	6.00677	44.9926	9.26985e-09
FBgn0035359	0.228011	5.26819	8.21962	0.0377938
FBgn0035374	-0.330602	4.77017	10.5531	0.0151937
FBgn0035383	0.412478	5.35325	30.0917	4.8287e-06
FBgn0035398	-1.18731	3.30755	45.4896	7.87714e-09
FBgn0035399	0.323623	4.52671	12.6931	0.00647117
FBgn0035402	0.212242	5.70004	10.6212	0.0147692
FBgn0035410	-0.214605	6.04704	9.66099	0.0213358
FBgn0035439	-1.00117	2.6365	26.365	2.46732e-05
FBgn0035455	0.21136	5.87061	7.69738	0.0461431
FBgn0035471	0.26654	8.01725	17.7516	0.000872484
FBgn0035476	-0.721384	4.60871	8.2665	0.0371024
FBgn0035484	0.575561	7.14896	9.02488	0.0273171
FBgn0035495	-0.198663	7.17278	10.0647	0.0182452
FBgn0035499	0.231777	7.63059	13.49	0.00468368
FBgn0035505	-0.36965	5.61057	16.2468	0.00159314
FBgn0035544	-0.613271	5.45471	17.0282	0.00116089
FBgn0035557	0.760351	2.3305	28.3903	1.04727e-05
FBgn0035584	0.31056	4.94115	9.29077	0.0247287
FBgn0035600	-0.396537	9.23786	16.9249	0.0012081
FBgn0035656	0.22529	5.66337	9.19141	0.0257484
FBgn0035661	0.350644	7.84257	19.6588	0.000415816
FBgn0035666	-0.678974	4.85447	18.8922	0.00054798
FBgn0035667	-1.11731	6.70721	49.0272	1.8142e-09
FBgn0035670	0.396126	9.43717	11.7766	0.00904621
FBgn0035693	0.187821	7.49978	9.66371	0.0213358
FBgn0035694	-0.519976	9.36671	14.3047	0.0033757
FBgn0035724	0.230477	6.13802	8.41752	0.0348052
FBgn0035755	-0.314634	5.10562	13.2058	0.00522322
FBgn0035761	0.597555	2.79581	19.6623	0.000415816
FBgn0035802	0.216392	6.6194	10.7048	0.0142038
FBgn0035812	0.347902	3.35523	7.91067	0.0425522
FBgn0035824	-0.375283	3.46532	10.8205	0.0135093
FBgn0035830	0.204566	5.61662	9.00427	0.0274701
FBgn0035852	0.209169	6.62851	8.22878	0.0376671
FBgn0035868	-0.481391	6.01044	34.5492	7.1117e-07
FBgn0035892	-0.323332	4.00717	9.74431	0.0206506
FBgn0035942	0.243718	6.09622	14.4785	0.0031641
FBgn0035945	0.324538	4.69834	14.4676	0.00316778
FBgn0035975	0.364234	4.8535	12.6417	0.00658138
FBgn0035977	1.00115	2.98059	8.85647	0.0291782
FBgn0035985	-0.281847	6.16677	9.44824	0.0233201
FBgn0036003	-0.278987	4.94358	9.87022	0.0195796
FBgn0036023	1.43723	2.46873	27.0688	1.82462e-05
FBgn0036024	2.16802	6.85514	33.981	8.95434e-07
FBgn0036029	0.227057	6.4455	10.0418	0.0183845
FBgn0036043	-0.2135	7.1306	9.02591	0.0273171
FBgn0036044	-1.65176	3.27142	16.3247	0.00155896
FBgn0036066	0.544272	2.96382	13.3896	0.00489691
FBgn0036094	-0.466866	3.3171	15.1021	0.00246174
FBgn0036106	0.31354	9.3813	8.17137	0.0384754
FBgn0036107	-0.296968	4.06575	9.30579	0.0246222
FBgn0036124	0.356562	5.01674	19.1842	0.000501759
FBgn0036154	-0.30518	5.84318	14.8619	0.00273009
FBgn0036156	0.272943	4.81275	13.081	0.00551289
FBgn0036157	0.402229	4.03799	12.8757	0.00600066
FBgn0036169	0.468266	4.09144	14.0238	0.00381547
FBgn0036191	0.252666	5.13979	8.26137	0.0371543
FBgn0036224	0.249779	6.0303	12.6384	0.00658138
FBgn0036262	0.59534	9.19668	10.9098	0.0130034
FBgn0036264	0.906668	3.02656	47.0471	4.28582e-09
FBgn0036285	0.393565	5.74769	20.0054	0.00035728
FBgn0036290	0.218763	5.25561	9.19832	0.0257019
FBgn0036316	0.431162	7.86383	25.3386	3.75731e-05
FBgn0036328	0.185822	5.9385	7.92489	0.0422868
FBgn0036338	0.303701	6.25038	16.7441	0.00129889
FBgn0036348	0.232878	5.27153	7.87051	0.0432642
FBgn0036359	0.432729	3.40064	9.10075	0.026539
FBgn0036377	-0.632242	1.76617	11.8347	0.00886437
FBgn0036428	-0.360901	8.43612	14.8022	0.00280409
FBgn0036437	0.260868	6.66846	13.636	0.00447104
FBgn0036443	0.235479	6.14811	8.79919	0.0299696
FBgn0036476	0.282162	4.22506	11.3859	0.0106224
FBgn0036482	0.215457	5.85815	8.31575	0.0363678
FBgn0036520	0.414326	3.16806	12.7277	0.00638347
FBgn0036560	0.30976	4.27958	11.8643	0.00877415
FBgn0036566	0.195608	6.74468	9.5782	0.0221334
FBgn0036597	-0.62578	3.80516	9.02071	0.0273535
FBgn0036599	-0.514026	2.67191	11.7122	0.00932238
FBgn0036619	0.559775	5.73971	13.2587	0.00510432
FBgn0036656	-1.22593	3.52284	9.18147	0.0258126
FBgn0036661	-0.206082	5.96947	8.08594	0.0397266
FBgn0036666	0.177247	6.73285	10.9136	0.0129936
FBgn0036685	-0.199714	5.97279	7.8144	0.0442744
FBgn0036688	-0.279105	3.97055	7.66695	0.0466013
FBgn0036698	0.661894	2.75666	20.3717	0.000303731
FBgn0036715	-0.816033	1.69541	19.8366	0.000386935
FBgn0036726	-0.320177	6.06847	19.2128	0.000498336
FBgn0036728	-0.352673	9.45045	14.3716	0.00328093
FBgn0036732	0.298218	4.95724	11.8055	0.0089286
FBgn0036738	0.465883	6.99788	16.8721	0.00123507
FBgn0036759	0.305224	5.38932	11.6299	0.00966333
FBgn0036762	-0.347248	8.66551	11.5514	0.00993781
FBgn0036780	-0.633742	1.86428	12.0386	0.0082246
FBgn0036789	-0.415453	2.49009	7.55501	0.0485046
FBgn0036793	-0.292678	3.80716	8.37003	0.0355413
FBgn0036806	-0.420562	5.36374	11.4946	0.010154
FBgn0036831	0.42758	4.80285	15.7032	0.00194826
FBgn0036833	0.396778	7.2441	26.8604	1.99788e-05
FBgn0036857	0.374384	5.6467	8.48224	0.0338172
FBgn0036881	-1.35855	3.49304	26.5729	2.24239e-05
FBgn0036910	0.242144	5.81461	14.9811	0.00259563
FBgn0036935	-0.299811	4.76561	7.73228	0.0456547
FBgn0036985	-1.20877	2.62267	35.7155	4.55845e-07
FBgn0036995	1.27125	2.52505	29.6581	5.91015e-06
FBgn0036997	0.56112	4.64126	13.2762	0.00508358
FBgn0037001	-0.300672	8.44925	9.27742	0.0248847
FBgn0037012	0.320677	4.8277	8.35017	0.0358389
FBgn0037020	0.251471	5.29341	11.776	0.00904621
FBgn0037025	0.350786	4.19344	12.3368	0.00738809
FBgn0037030	0.490727	2.02904	7.61185	0.0474632
FBgn0037107	-0.346555	4.26162	14.5743	0.00306441
FBgn0037126	-0.531531	3.88099	18.7583	0.000575215
FBgn0037146	0.322084	8.98979	22.5453	0.000127893
FBgn0037150	0.233944	5.64027	12.6403	0.00658138
FBgn0037163	0.32422	3.99106	10.2454	0.0171757
FBgn0037186	0.3602	5.5185	18.6939	0.000588775
FBgn0037230	-0.277892	6.42423	10.2875	0.016929
FBgn0037236	-0.398025	2.81398	12.1934	0.00782131
FBgn0037238	-0.319723	6.26556	15.0957	0.00246454
FBgn0037260	0.340528	4.11629	11.5547	0.00993781
FBgn0037298	0.206791	7.04608	8.58592	0.0326068
FBgn0037323	-0.459433	5.50041	9.1553	0.0260219
FBgn0037327	-0.185929	5.94344	8.7524	0.0305295
FBgn0037363	0.250657	7.34559	8.31263	0.036399
FBgn0037384	0.357866	3.80181	8.64673	0.0317918
FBgn0037388	0.247261	5.61904	7.88948	0.0428814
FBgn0037470	0.217504	6.88324	13.8696	0.00405431
FBgn0037481	0.565425	2.02462	10.5832	0.0150208
FBgn0037486	0.387708	5.76642	22.1858	0.000145
FBgn0037492	-0.681156	1.19303	7.70217	0.0460904
FBgn0037498	-0.372315	4.59751	12.7747	0.00626013
FBgn0037515	0.443816	5.01555	22.1955	0.000145
FBgn0037525	-0.281778	6.60201	8.69887	0.0311472
FBgn0037530	0.181522	7.33614	10.7339	0.0140343
FBgn0037547	0.305388	8.65261	12.7391	0.00635935
FBgn0037548	0.400297	4.74101	17.2502	0.00106564
FBgn0037552	0.308588	3.27728	7.81892	0.0442341
FBgn0037561	0.325327	3.55128	7.90252	0.0426756
FBgn0037580	0.153048	8.37892	7.60603	0.0475805
FBgn0037607	0.371533	10.1728	8.88979	0.0287571
FBgn0037615	-0.365703	2.89444	8.02468	0.0406733
FBgn0037634	-0.768058	1.52278	10.3596	0.0164708
FBgn0037635	0.5832	5.41684	14.6019	0.00302862
FBgn0037637	0.223085	8.0832	9.88299	0.0195675
FBgn0037643	-0.171862	9.45436	8.48099	0.0338172
FBgn0037650	-0.444905	2.81421	9.04295	0.0271518
FBgn0037676	-0.254904	4.59936	8.35552	0.0357645
FBgn0037683	0.714266	4.81264	32.8272	1.4874e-06
FBgn0037684	0.551346	5.74373	35.562	4.67249e-07
FBgn0037697	0.40744	4.79662	12.1525	0.00793501
FBgn0037713	0.754383	1.61582	13.2096	0.00522169
FBgn0037714	0.438864	5.7324	20.2924	0.000314242
FBgn0037718	-0.194726	6.01167	7.51332	0.0493433
FBgn0037721	-0.360875	3.56892	10.1807	0.0175645
FBgn0037746	0.362896	5.42251	16.8988	0.0012213
FBgn0037747	-0.294778	5.91893	9.91041	0.0193835
FBgn0037754	-0.256822	5.58678	9.40531	0.0236545
FBgn0037758	-0.294894	5.96843	20.8289	0.00025779
FBgn0037763	0.355946	9.01815	28.8564	8.57414e-06
FBgn0037764	0.504448	7.1621	18.3864	0.000670367
FBgn0037765	0.485909	6.04822	25.7687	3.14311e-05
FBgn0037826	0.297672	5.8429	14.9977	0.0025826
FBgn0037837	-0.440117	3.95265	9.02983	0.0272953
FBgn0037845	-0.353947	3.51449	11.6725	0.0094839
FBgn0037857	0.308895	5.32176	11.0482	0.0122373
FBgn0037870	-0.707558	2.47882	8.1079	0.0393624
FBgn0037873	-0.277104	7.9183	7.97798	0.0413303
FBgn0037877	-0.530084	4.79353	39.4969	8.74538e-08
FBgn0037916	0.57024	2.69681	19.5299	0.000441159
FBgn0037930	0.308092	4.10673	12.6591	0.00654059
FBgn0037976	0.326708	4.51141	12.5873	0.00669855
FBgn0037978	0.94788	4.91877	127.642	1.44945e-25
FBgn0037994	0.27944	6.45019	15.9712	0.00174786
FBgn0037996	-1.77019	3.09288	11.9052	0.0086454
FBgn0038002	1.29609	1.84439	35.7591	4.54147e-07
FBgn0038009	-0.312918	7.8194	8.18465	0.0382854
FBgn0038014	-0.560538	2.81043	14.6926	0.00293986
FBgn0038017	-0.598874	2.69068	13.6048	0.00451215
FBgn0038033	0.750983	9.17891	84.3743	1.47122e-16
FBgn0038067	-0.444688	5.46027	17.9299	0.000820812
FBgn0038068	-0.566692	3.23024	15.1529	0.00241649
FBgn0038071	0.530073	2.32988	8.16331	0.0385934
FBgn0038090	0.35422	3.29304	10.9841	0.012588
FBgn0038124	0.365582	4.67051	19.3759	0.000470443
FBgn0038130	-0.340065	7.18801	13.1505	0.00536089
FBgn0038165	-0.368172	3.34808	10.1256	0.0178922
FBgn0038167	0.270156	6.22245	14.299	0.0033757
FBgn0038180	-0.775108	1.70456	12.631	0.00658615
FBgn0038181	-0.629366	10.8133	39.9266	7.48052e-08
FBgn0038209	0.320377	3.68906	8.27606	0.0369808
FBgn0038211	0.226924	5.33118	8.41951	0.0348052
FBgn0038224	-0.381061	8.20579	15.3556	0.00223787
FBgn0038235	-0.411971	2.95995	9.80657	0.0201346
FBgn0038243	0.339939	3.94794	8.32659	0.0362362
FBgn0038250	0.295314	3.9599	7.65231	0.046801
FBgn0038256	0.208931	6.97646	8.52163	0.0333914
FBgn0038262	0.331811	3.65287	9.69063	0.0211725
FBgn0038271	-0.350046	10.0211	14.7239	0.0028977
FBgn0038272	0.303552	3.96109	9.4414	0.0233833
FBgn0038286	-0.215125	6.68635	13.585	0.0045254
FBgn0038306	0.29434	4.42762	10.8277	0.0134908
FBgn0038321	-0.29806	5.83323	17.2765	0.00105565
FBgn0038337	0.459311	5.99461	22.359	0.000136885
FBgn0038350	0.72624	1.28062	10.9416	0.0128472
FBgn0038376	0.240891	6.91167	20.7403	0.000267456
FBgn0038388	0.244922	4.66177	8.00821	0.0408112
FBgn0038391	0.427809	4.92928	11.5252	0.0100426
FBgn0038398	-0.270951	6.29492	9.4716	0.0230723
FBgn0038400	-0.22235	7.15986	7.66301	0.0466315
FBgn0038421	-0.196109	6.34286	8.64406	0.0318096
FBgn0038422	-0.445376	4.31545	15.0049	0.00258021
FBgn0038431	0.57673	1.37079	7.77194	0.0450773
FBgn0038449	0.440728	5.72665	9.38162	0.0238895
FBgn0038450	0.751123	7.9697	118.306	8.01119e-24
FBgn0038454	-0.338914	4.48366	10.3459	0.0165742
FBgn0038455	-0.5807	2.36909	8.53373	0.0332287
FBgn0038463	0.704909	5.74581	10.6434	0.0146653
FBgn0038482	-0.540076	2.30976	8.92496	0.0284466
FBgn0038498	-0.442401	3.71217	15.4543	0.002147
FBgn0038542	0.440526	3.70033	12.3499	0.00738219
FBgn0038567	0.331981	5.52831	16.0456	0.00171387
FBgn0038584	-0.311774	3.67382	8.50507	0.0336075
FBgn0038613	-0.319509	5.00094	14.4196	0.00321804
FBgn0038631	0.785571	6.57918	42.1826	3.09039e-08
FBgn0038662	-0.217997	8.22589	7.75875	0.0453005
FBgn0038691	0.409376	2.93782	13.5835	0.0045254
FBgn0038693	-0.264871	6.5267	13.8801	0.0040437
FBgn0038716	0.259186	6.11935	12.4113	0.00719933
FBgn0038719	0.612752	5.10594	8.99763	0.0275282
FBgn0038733	-0.294966	5.57003	8.65977	0.0315934
FBgn0038738	0.246131	7.94351	13.1714	0.00531074
FBgn0038744	-0.222977	5.08665	8.10997	0.0393501
FBgn0038752	-0.256954	5.19062	8.32029	0.036308
FBgn0038790	0.391834	7.69481	10.4574	0.0157902
FBgn0038820	-0.664419	8.09777	12.3412	0.00738219
FBgn0038842	0.19646	5.58689	7.80429	0.0444174
FBgn0038845	-0.34619	4.731	9.40569	0.0236545
FBgn0038854	0.249771	4.76923	7.85132	0.0435865
FBgn0038865	0.41588	6.17686	7.75605	0.0453327
FBgn0038892	0.339973	5.8689	14.9701	0.00260511
FBgn0038914	1.57506	5.48221	27.2889	1.6864e-05
FBgn0038922	-0.334299	9.11467	21.3716	0.000208084
FBgn0038924	0.373726	6.2484	11.7419	0.00918751
FBgn0038957	0.259925	6.15902	10.5256	0.0153654
FBgn0038960	0.257993	5.61029	10.0342	0.0184258
FBgn0038972	0.408045	4.66757	12.9446	0.00586236
FBgn0038973	-0.536266	2.93677	10.4154	0.0160571
FBgn0039010	0.295698	6.49006	27.2365	1.70233e-05
FBgn0039015	-0.552675	1.73638	8.11282	0.0393449
FBgn0039022	0.669195	4.27986	34.4264	7.45643e-07
FBgn0039029	0.417205	4.60647	21.5308	0.00019448
FBgn0039030	0.508789	3.8804	20.4303	0.000296295
FBgn0039045	-0.53797	4.11116	13.5975	0.00451554
FBgn0039049	0.232427	6.69597	11.6454	0.00960944
FBgn0039052	0.353596	5.40904	15.5947	0.00204336
FBgn0039065	0.252776	5.30962	8.28833	0.0367945
FBgn0039083	0.199257	6.40667	8.37833	0.0354407
FBgn0039084	0.302485	5.31393	12.1064	0.00802476
FBgn0039085	0.656964	2.79614	17.9425	0.000818124
FBgn0039091	-1.55913	3.62204	24.9889	4.34686e-05
FBgn0039107	-0.638778	3.56533	17.658	0.000899131
FBgn0039112	-0.342472	7.80254	11.3152	0.0109556
FBgn0039137	-0.35343	4.40647	18.0595	0.000777125
FBgn0039147	0.238342	5.25371	8.72369	0.0308661
FBgn0039156	0.319157	6.73807	18.9043	0.000546737
FBgn0039161	-0.875667	2.40205	16.5286	0.00143956
FBgn0039178	-0.536562	4.68982	27.9199	1.25361e-05
FBgn0039184	0.418655	6.45395	28.0589	1.19677e-05
FBgn0039203	0.428567	5.91852	8.91859	0.0284925
FBgn0039235	0.382007	4.57955	17.6658	0.000898796
FBgn0039269	-0.288527	4.48176	12.602	0.00665699
FBgn0039321	-0.285385	6.14818	13.8507	0.00406397
FBgn0039331	0.235966	5.50295	8.03084	0.0406016
FBgn0039335	0.476243	4.21281	33.393	1.17633e-06
FBgn0039341	0.234166	6.45328	11.9169	0.0086159
FBgn0039358	-0.328361	8.88881	19.3134	0.000476615
FBgn0039378	-0.58834	1.9444	10.4803	0.0156515
FBgn0039452	1.27811	6.906	16.8282	0.00125675
FBgn0039474	0.461834	8.20514	21.9583	0.00015893
FBgn0039476	0.590751	6.13593	14.9948	0.0025826
FBgn0039481	-1.08602	2.30163	18.772	0.000575215
FBgn0039495	0.775067	3.94898	11.078	0.0121357
FBgn0039564	0.504419	3.78833	12.1034	0.00802612
FBgn0039577	0.300425	5.00338	9.41601	0.0235887
FBgn0039616	-0.402344	4.51939	12.8369	0.00610583
FBgn0039634	-0.239232	5.4398	12.1649	0.00791498
FBgn0039635	-0.302369	8.80094	14.6141	0.00301934
FBgn0039637	0.290455	6.34263	25.6474	3.2971e-05
FBgn0039656	0.660895	3.5124	14.4216	0.00321804
FBgn0039667	-0.316901	6.02221	11.8644	0.00877415
FBgn0039680	0.497985	2.86722	15.9615	0.00175094
FBgn0039686	-0.727079	1.99382	12.6353	0.00658148
FBgn0039689	-0.34149	4.74481	16.8042	0.00126557
FBgn0039690	0.330252	4.36882	15.1049	0.00246174
FBgn0039709	-0.298854	4.54843	12.2869	0.00753374
FBgn0039719	-0.439205	3.00516	10.2387	0.0171982
FBgn0039734	-0.378096	3.73735	13.6174	0.00449021
FBgn0039735	0.25892	5.20068	8.57363	0.0327108
FBgn0039742	-0.440358	3.77536	16.2898	0.00157322
FBgn0039755	0.385515	6.58299	40.2557	6.67189e-08
FBgn0039756	0.262706	7.71519	8.57469	0.0327108
FBgn0039759	0.820384	2.05455	8.07699	0.0398086
FBgn0039761	0.502705	7.20814	13.5785	0.0045254
FBgn0039776	0.207504	5.64093	7.74363	0.0455506
FBgn0039784	-0.769388	1.47094	9.8738	0.0195796
FBgn0039789	-0.473981	4.7468	25.1339	4.08912e-05
FBgn0039792	0.230687	7.67776	9.50812	0.0227273
FBgn0039797	0.179471	7.88498	7.56276	0.04838
FBgn0039805	-1.40769	2.38171	30.1263	4.8287e-06
FBgn0039807	-0.571617	4.60606	27.1349	1.77864e-05
FBgn0039810	0.316638	4.25672	11.1148	0.0119531
FBgn0039818	-0.639876	2.43094	9.01594	0.027373
FBgn0039827	0.858969	4.56735	15.566	0.0020597
FBgn0039828	0.346293	3.76272	10.7627	0.0138519
FBgn0039830	-0.565259	11.1406	24.3861	5.5546e-05
FBgn0039840	0.804941	4.3457	45.6646	7.81285e-09
FBgn0039848	0.569016	1.92313	8.99695	0.0275282
FBgn0039872	1.13771	6.0411	34.2552	7.92604e-07
FBgn0039873	0.399996	6.65741	8.38857	0.0352721
FBgn0039897	-0.345304	8.40596	18.8859	0.00054798
FBgn0039908	-0.230578	7.03495	8.25352	0.037252
FBgn0039909	-0.283357	8.63156	15.3991	0.00219199
FBgn0039944	-0.308263	5.77498	16.0307	0.00171387
FBgn0040064	0.314173	6.99951	9.16994	0.0258997
FBgn0040074	-0.578625	7.91916	19.4586	0.000454199
FBgn0040075	0.225979	5.96447	8.04181	0.0403895
FBgn0040076	0.254286	4.50066	8.11857	0.039328
FBgn0040078	0.213068	5.91491	9.01381	0.0273789
FBgn0040091	1.66077	3.09113	70.2645	1.11818e-13
FBgn0040096	0.631008	2.27515	13.1338	0.00539022
FBgn0040252	0.382837	4.02469	10.5227	0.0153704
FBgn0040256	-0.566585	8.17707	10.7509	0.0139227
FBgn0040262	-1.03169	3.60272	36.0305	4.02711e-07
FBgn0040268	0.339127	3.77838	11.395	0.0105988
FBgn0040308	0.234992	5.58947	9.92012	0.019345
FBgn0040321	0.224247	6.6374	9.04565	0.0271377
FBgn0040342	-0.50267	3.71846	8.27449	0.0369812
FBgn0040384	0.18863	6.58076	9.58612	0.0220611
FBgn0040395	-0.225212	6.4347	13.5964	0.00451554
FBgn0040465	-0.703958	3.77717	30.1667	4.80202e-06
FBgn0040502	-0.252826	7.53684	7.59609	0.0478071
FBgn0040507	0.313015	5.3075	15.4516	0.002147
FBgn0040609	-1.18429	4.47832	45.6012	7.81285e-09
FBgn0040629	0.450312	5.03776	14.8609	0.00273009
FBgn0040697	-0.489297	3.44196	12.6032	0.00665699
FBgn0040726	-0.555347	2.22858	10.8756	0.0131961
FBgn0040732	0.313618	9.07369	12.2947	0.00752196
FBgn0040733	-0.425238	7.2849	9.29714	0.024692
FBgn0040735	-0.734236	4.59966	26.7654	2.06357e-05
FBgn0040751	-0.413883	3.04906	10.2487	0.0171746
FBgn0040773	-0.440731	9.02449	14.6353	0.00300477
FBgn0040793	-0.436416	8.90671	8.8936	0.0287237
FBgn0040813	0.400613	11.041	23.4221	8.44691e-05
FBgn0040817	-0.646737	3.35217	28.1871	1.13075e-05
FBgn0040827	0.5354	9.86208	40.5612	6.41131e-08
FBgn0040843	0.382767	3.17295	10.2337	0.0172248
FBgn0040900	-1.26034	2.14373	45.2825	8.35759e-09
FBgn0040942	-0.592081	3.41334	19.3836	0.000470443
FBgn0041100	0.310462	5.50336	16.2038	0.00161784
FBgn0041164	0.317738	4.47738	9.47203	0.0230723
FBgn0041191	-0.18239	6.20555	8.11701	0.039328
FBgn0041203	0.241185	7.054	16.5209	0.00144085
FBgn0041205	0.206507	5.82075	9.15512	0.0260219
FBgn0041605	-0.282628	9.30004	9.83117	0.0199099
FBgn0041629	0.273511	6.37028	7.53926	0.0487838
FBgn0041712	0.369226	5.7586	29.0234	7.94697e-06
FBgn0041723	-0.25879	4.41231	11.3863	0.0106224
FBgn0041780	0.516137	4.09492	25.1554	4.07266e-05
FBgn0042083	0.322777	4.10421	9.56581	0.0222139
FBgn0042101	-1.00135	2.32088	28.3906	1.04727e-05
FBgn0042112	-0.457311	2.95823	11.5498	0.00993781
FBgn0042138	0.172129	7.32502	8.75476	0.0305295
FBgn0042185	0.229062	5.56946	8.27934	0.0369457
FBgn0042201	-0.814022	6.91629	23.336	8.78081e-05
FBgn0042207	-0.443781	2.97337	9.27246	0.0249274
FBgn0042627	0.248076	9.82562	9.42263	0.0235527
FBgn0043043	0.2851	5.99546	8.29327	0.0367261
FBgn0043364	-0.387429	6.88473	8.75882	0.0305152
FBgn0043470	-0.443349	4.65925	8.01915	0.0407474
FBgn0043530	0.40359	7.71636	20.5049	0.000290127
FBgn0043791	-1.12873	5.04867	10.404	0.0161368
FBgn0043806	0.375864	5.78871	15.5027	0.00210964
FBgn0043841	0.28428	9.40451	17.1101	0.00111837
FBgn0044510	-0.775189	2.276	17.8292	0.000845782
FBgn0046301	0.305932	5.34992	16.4624	0.00148186
FBgn0046302	0.280578	7.16014	9.77601	0.0203844
FBgn0046793	0.231264	6.09884	10.8727	0.0131972
FBgn0047038	-0.414839	6.58557	23.0922	9.73444e-05
FBgn0050008	0.419496	9.1342	12.5735	0.00673743
FBgn0050016	0.439559	3.36106	14.4805	0.0031641
FBgn0050026	0.38663	4.09128	10.3404	0.0166041
FBgn0050046	0.368694	4.54675	10.141	0.017804
FBgn0050104	0.2456	6.38041	11.2099	0.0114647
FBgn0050148	0.757678	3.64995	22.5225	0.000128673
FBgn0050163	0.606659	2.29325	15.3412	0.00224969
FBgn0050259	-0.847166	1.91466	16.6765	0.00134223
FBgn0050271	0.26706	5.62239	9.50711	0.0227273
FBgn0050277	0.363795	5.39016	14.4149	0.00321942
FBgn0050278	0.183083	6.53372	7.71502	0.0459772
FBgn0050284	0.316716	4.30561	12.1408	0.00796081
FBgn0050344	0.209081	5.75498	8.15781	0.0386781
FBgn0050371	0.339333	7.0969	20.9084	0.0002485
FBgn0050384	0.262017	5.60626	10.0989	0.0180715
FBgn0050409	0.666159	3.56324	34.9658	6.13093e-07
FBgn0050411	0.311311	3.49272	9.37355	0.0239586
FBgn0050456	0.245872	6.09346	13.4473	0.00477226
FBgn0050479	-0.422892	2.33842	8.80919	0.0298333
FBgn0050481	-0.279044	4.65976	8.19865	0.0380721
FBgn0050486	0.397776	2.85089	8.75789	0.0305152
FBgn0050499	0.278848	5.99065	11.1272	0.0119101
FBgn0050502	-0.36077	3.85208	10.2048	0.0174166
FBgn0051068	0.298501	5.03762	12.3847	0.0072798
FBgn0051072	0.216808	6.99081	9.01721	0.027373
FBgn0051088	0.291932	6.04019	12.3304	0.00740221
FBgn0051102	0.315082	4.97908	12.2819	0.00753374
FBgn0051133	-0.56757	2.12379	10.8019	0.0135951
FBgn0051146	-0.261446	5.61453	9.67443	0.0212698
FBgn0051157	0.674927	4.77641	57.5175	4.01238e-11
FBgn0051217	0.395343	6.14639	20.4889	0.00029125
FBgn0051231	0.225572	6.39043	8.85669	0.0291782
FBgn0051245	0.292165	5.92392	12.9143	0.00592768
FBgn0051251	-0.936864	2.17529	23.8085	7.16952e-05
FBgn0051291	-0.610922	2.6845	15.8193	0.00185954
FBgn0051313	0.75539	6.8602	12.1083	0.00802476
FBgn0051320	0.254257	6.0729	8.01842	0.0407474
FBgn0051324	0.590752	5.24769	8.08507	0.0397266
FBgn0051326	0.308947	5.57474	13.9626	0.00390344
FBgn0051374	-0.185335	6.97323	7.56237	0.04838
FBgn0051388	-0.415006	2.75665	8.59154	0.0325608
FBgn0051414	0.436543	5.87659	26.0315	2.82878e-05
FBgn0051427	0.610992	1.73113	9.53696	0.0224956
FBgn0051445	0.319387	6.30872	30.7217	3.73303e-06
FBgn0051463	-0.498464	3.8293	15.1747	0.00240113
FBgn0051493	-0.477759	4.20528	16.2569	0.00158994
FBgn0051546	0.30643	5.76198	15.1536	0.00241649
FBgn0051632	0.386455	3.19075	10.0501	0.0183694
FBgn0051665	-0.268135	6.11471	11.9633	0.00848918
FBgn0051676	-0.230986	5.19451	8.55603	0.0329406
FBgn0051712	-0.207292	6.9384	11.3595	0.0107602
FBgn0051719	-0.230195	5.68305	7.73991	0.0455607
FBgn0051742	0.350938	4.4289	12.3441	0.00738219
FBgn0051802	0.299006	6.03004	14.5491	0.0030991
FBgn0051806	0.277133	4.44281	9.1006	0.026539
FBgn0051933	0.323031	5.32873	14.2992	0.0033757
FBgn0051973	-0.659165	4.86832	24.0128	6.59901e-05
FBgn0051999	-0.303813	5.71068	11.9487	0.00853337
FBgn0052043	-0.241834	5.88408	7.86643	0.0433274
FBgn0052053	0.590317	2.94197	19.0214	0.000535923
FBgn0052056	0.224643	5.90612	10.291	0.016929
FBgn0052079	0.541981	1.93244	10.4292	0.0159755
FBgn0052082	-0.347629	6.39671	19.9969	0.000357334
FBgn0052138	0.172984	8.00615	8.74659	0.0305645
FBgn0052195	0.270464	5.39088	8.01416	0.0407768
FBgn0052202	-0.561192	2.46906	11.1564	0.0117542
FBgn0052203	-0.340835	5.50942	11.0021	0.0124976
FBgn0052220	0.795545	3.27638	17.5208	0.000951445
FBgn0052225	-0.324787	3.99573	9.23043	0.0253373
FBgn0052232	0.320578	4.56534	12.4786	0.00702123
FBgn0052250	0.275004	5.80191	15.7712	0.00190262
FBgn0052282	0.506058	7.98414	17.6716	0.000898796
FBgn0052301	0.555649	3.35408	22.4419	0.000132663
FBgn0052311	-0.259361	9.09841	9.53021	0.0225317
FBgn0052344	0.336673	4.21127	12.1755	0.00788501
FBgn0052354	-0.356788	3.39257	10.1535	0.0177439
FBgn0052382	-0.501973	3.70581	16.0381	0.00171387
FBgn0052413	-0.694185	2.29749	9.56846	0.0222139
FBgn0052425	0.264921	8.81496	19.3558	0.000473499
FBgn0052432	-0.178194	6.48382	7.67103	0.0465318
FBgn0052437	0.277926	7.01311	13.9872	0.00388282
FBgn0052451	0.195442	7.72061	10.263	0.0170922
FBgn0052486	-0.266615	7.38501	14.4858	0.0031641
FBgn0052521	0.194193	8.19839	7.77424	0.0450555
FBgn0052750	-1.02987	3.06763	42.8784	2.32565e-08
FBgn0053012	0.502464	3.06173	13.5606	0.00456049
FBgn0053056	-0.572871	5.29779	42.6197	2.55971e-08
FBgn0053092	0.229873	7.25805	11.4762	0.0102
FBgn0053100	-0.248893	6.63569	8.81	0.0298333
FBgn0053128	-0.923789	3.37833	9.0642	0.0269409
FBgn0053147	-0.250649	5.34861	9.541	0.0224694
FBgn0053192	-1.09339	3.04123	16.1034	0.00167066
FBgn0053203	-0.23198	5.2925	10.1611	0.0176914
FBgn0053258	0.466969	5.55747	8.9439	0.028206
FBgn0053346	0.316925	6.06085	10.4937	0.0155631
FBgn0053519	-0.419123	9.10498	19.072	0.000525956
FBgn0053530	-0.713794	5.27046	26.7921	2.05234e-05
FBgn0053533	-0.610147	3.78455	8.68414	0.0312866
FBgn0053556	-0.275656	7.2875	18.4035	0.000666683
FBgn0053971	-0.432076	2.86513	12.6958	0.00647117
FBgn0053988	-0.272198	5.82548	7.63917	0.0469992
FBgn0061469	0.226974	7.23295	15.2748	0.00231935
FBgn0062412	0.358469	3.41815	11.0674	0.0121736
FBgn0063499	0.430226	2.32719	7.6881	0.0463075
FBgn0064126	0.273545	5.18257	15.7583	0.00190628
FBgn0066101	0.236443	8.03705	13.6651	0.00442704
FBgn0083167	-0.551749	8.24602	22.1073	0.000149427
FBgn0083919	-0.321245	10.4682	10.3242	0.0167303
FBgn0083940	0.446317	3.07748	13.9167	0.00398445
FBgn0083942	-0.622397	1.34866	7.83632	0.0439148
FBgn0083946	0.255975	6.12033	11.1228	0.0119225
FBgn0083956	0.17211	8.67122	7.57106	0.0482924
FBgn0083968	-0.441247	3.40758	13.5475	0.00458398
FBgn0083977	0.281418	3.52893	7.48585	0.0499524
FBgn0085201	-0.801948	7.35436	19.0457	0.000531195
FBgn0085203	-0.603043	1.366	7.74263	0.0455506
FBgn0085271	-0.315429	3.82544	9.07862	0.0268064
FBgn0085313	0.625166	4.42526	49.0582	1.8142e-09
FBgn0085356	-1.0199	2.52906	13.6317	0.00447278
FBgn0085414	-0.245367	5.55595	9.42014	0.0235596
FBgn0085421	-0.239432	6.55078	12.2686	0.00756982
FBgn0085428	-0.564853	2.38855	8.19884	0.0380721
FBgn0085468	-0.381701	7.14319	17.1619	0.00110019
FBgn0085488	0.250807	4.43533	7.55871	0.0484417
FBgn0086134	0.252444	7.08883	19.3126	0.000476615
FBgn0086357	0.244667	7.64221	13.9751	0.00390043
FBgn0086358	0.181516	6.12811	8.25838	0.037184
FBgn0086359	0.260151	7.37318	12.0302	0.00824961
FBgn0086532	0.364731	4.98425	21.062	0.00023383
FBgn0086675	-0.338308	6.3179	8.68653	0.0312866
FBgn0086676	0.370267	7.61277	15.1829	0.00240113
FBgn0086679	0.288243	5.43334	17.1184	0.00111681
FBgn0086680	0.353173	7.20285	21.3009	0.000212644
FBgn0086687	0.312455	11.311	16.8295	0.00125675
FBgn0086704	-0.274003	4.89859	14.8153	0.00279076
FBgn0086768	-0.289726	5.75545	12.1073	0.00802476
FBgn0243486	-0.258232	4.30161	7.79906	0.0445109
FBgn0250746	0.190357	7.00415	11.3138	0.0109556
FBgn0250757	0.286065	7.62994	18.9483	0.000544306
FBgn0250814	-0.335172	9.7651	8.73964	0.0306532
FBgn0250819	-0.303903	7.62449	9.43296	0.0234671
FBgn0250835	-0.368376	5.56482	11.1133	0.0119531
FBgn0250837	0.430653	3.22362	13.3567	0.00494819
FBgn0250838	-0.449401	8.16386	10.4543	0.0157973
FBgn0250839	-0.425144	3.84122	9.12858	0.0263041
FBgn0250841	-0.42238	5.71114	17.9812	0.000804358
FBgn0250843	0.359606	6.58142	26.9307	1.94301e-05
FBgn0250848	0.265564	8.08296	16.5913	0.00140002
FBgn0250871	-0.251903	6.27663	10.0825	0.0181699
FBgn0250876	0.397055	5.31097	25.9475	2.90912e-05
FBgn0250906	-0.357496	8.5067	8.07015	0.0399264
FBgn0259098	0.415483	2.96278	10.0989	0.0180715
FBgn0259113	0.646508	2.44157	22.3493	0.000136885
FBgn0259147	-0.965015	1.09819	12.1628	0.00791498
FBgn0259184	0.226254	5.38152	7.76447	0.0452283
FBgn0259209	-0.34899	8.28024	14.4791	0.0031641
FBgn0259219	-0.330751	6.80984	15.9529	0.00175447
FBgn0259220	-0.235894	8.32805	7.93966	0.0420107
FBgn0259228	-0.311053	7.05513	16.0344	0.00171387
FBgn0259243	-0.245843	5.99715	12.6912	0.00647117
FBgn0259708	0.929661	1.29534	23.172	9.44931e-05
FBgn0259715	-0.252065	6.70025	11.8178	0.00890758
FBgn0259742	0.292281	5.64227	13.2915	0.00506881
FBgn0259748	0.638278	5.8499	22.0168	0.000154974
FBgn0259791	0.284566	3.99896	8.4954	0.0337145
FBgn0259822	-0.370322	6.54825	14.5186	0.00314293
FBgn0259923	-0.230591	5.0538	9.88978	0.019538
FBgn0259949	-0.419736	3.64699	9.30415	0.0246222
FBgn0259955	-0.784642	1.69301	12.6878	0.00647253
FBgn0259961	-0.432581	3.84149	15.8855	0.00180448
FBgn0259965	-0.431901	3.83974	13.9209	0.00398336
FBgn0259968	-0.408798	9.46671	15.9966	0.00174057
FBgn0259971	-0.466344	8.59763	18.9758	0.000541972
FBgn0259973	-1.72029	4.39343	25.6092	3.33806e-05
FBgn0259974	-0.304411	4.54093	7.73279	0.0456547
FBgn0260006	-0.419795	4.34523	17.7242	0.000882274
FBgn0260436	0.425506	3.16552	12.7946	0.00621466
FBgn0260462	0.266407	8.84921	17.8344	0.000845782
FBgn0260480	0.263024	5.98374	14.2946	0.00337682
FBgn0260487	-0.764562	1.42226	13.3618	0.00494346
FBgn0260632	0.186785	6.85102	7.63423	0.0470883
FBgn0260653	-0.635462	3.94401	13.8348	0.00409079
FBgn0260657	-0.224486	6.18005	9.6771	0.0212613
FBgn0260745	0.343339	9.56932	35.5965	4.67249e-07
FBgn0260746	0.702774	5.54049	28.3728	1.04727e-05
FBgn0260748	-0.221763	5.66674	8.49163	0.0337145
FBgn0260776	0.225177	6.26508	7.97586	0.0413453
FBgn0260812	-0.349384	5.10419	8.39178	0.0352404
FBgn0261014	0.160002	9.20016	9.56657	0.0222139
FBgn0261061	-0.580464	8.4771	34.6768	6.76763e-07
FBgn0261341	-0.744472	3.58144	28.4956	1.01235e-05
FBgn0261394	0.237933	6.8848	13.2693	0.00508749
FBgn0261396	0.327415	6.70618	23.6427	7.69582e-05
FBgn0261446	-0.722446	1.33899	10.5357	0.0152999
FBgn0261549	-0.425376	8.12456	22.4042	0.000134534
FBgn0261561	0.171766	8.06868	7.56429	0.04838
FBgn0261611	-0.743634	5.18673	59.1409	2.26039e-11
FBgn0261714	-0.452812	5.44983	11.2075	0.0114647
FBgn0261722	-0.189473	6.59034	7.83315	0.0439569
FBgn0261789	-0.367393	3.22527	8.75035	0.0305295
FBgn0261794	-0.214659	7.71114	12.0498	0.00819948
FBgn0261802	-0.270976	7.062	14.9498	0.00262167
FBgn0261808	-0.266895	5.85739	9.32742	0.0244336
FBgn0261859	-0.343559	6.81689	16.1609	0.00165057
FBgn0261932	-0.575973	2.23025	9.76028	0.0205155
FBgn0261955	-0.491891	9.87513	16.9603	0.00119611
FBgn0261984	0.231608	6.46163	12.3493	0.00738219
FBgn0261996	0.512313	2.96806	18.4245	0.00066398
FBgn0262002	0.332645	7.07315	24.592	5.15958e-05
FBgn0262003	1.22203	5.11045	24.5467	5.15958e-05
FBgn0262005	-0.834936	4.33911	35.5858	4.67249e-07
FBgn0262007	1.87392	5.30672	15.9015	0.0017938
FBgn0262352	0.239139	5.54707	8.54786	0.033001
FBgn0262364	-0.575867	2.20513	8.90297	0.0286568
FBgn0262365	-0.761545	2.46946	18.9709	0.000541972
FBgn0262475	0.24283	6.92374	13.1112	0.00543686
FBgn0262477	-0.409098	4.49905	11.9676	0.00848377
FBgn0262559	-0.533717	9.56811	18.5069	0.00063809
FBgn0262566	0.235021	4.92919	8.10282	0.0394402
FBgn0262571	-0.401333	4.27338	9.93904	0.0191893
FBgn0262592	0.378669	3.93483	10.0817	0.0181699
FBgn0262599	-0.880974	3.22996	18.9194	0.000545734
FBgn0262610	0.48506	2.49785	11.8591	0.00878628
FBgn0262614	-0.236384	8.16702	8.18393	0.0382854
FBgn0262623	-0.745094	6.17059	29.9821	5.05456e-06
FBgn0262717	-0.620092	3.74357	14.3855	0.00326349
FBgn0262742	-0.258542	9.28329	11.0625	0.0121906
FBgn0262782	0.456188	8.50498	15.2037	0.00238626
FBgn0262807	0.480676	2.86521	11.7697	0.0090638
FBgn0262867	-0.249177	5.46993	11.3323	0.0108756
FBgn0262896	-0.592414	5.31634	20.5983	0.000280269
FBgn0262975	0.239919	8.47069	12.2201	0.00772183
FBgn0262999	-0.531057	2.7237	9.18644	0.0257797
FBgn0263004	-0.548608	3.12558	17.1503	0.00110146
FBgn0263006	-0.441576	12.7431	23.5633	7.89679e-05
FBgn0263024	-0.519173	3.38193	15.1499	0.00241649
FBgn0263025	-0.576209	3.38726	26.3079	2.51039e-05
FBgn0263030	0.501276	1.72326	7.86086	0.0433928
FBgn0263083	-0.316959	4.8473	8.55793	0.0329355
FBgn0263086	-0.603207	4.48613	17.3965	0.000997098
FBgn0263106	-0.227643	6.6328	7.62141	0.047248
FBgn0263120	0.214444	9.68523	11.5765	0.00986283
FBgn0263220	-0.313812	6.6871	14.4887	0.0031641
FBgn0263231	0.167604	8.85874	7.6279	0.0471498
FBgn0263234	0.4113	5.04718	10.634	0.0147034
FBgn0263258	-0.233656	6.59656	12.8163	0.00615294
FBgn0263260	-0.248361	5.35519	9.07343	0.0268569
FBgn0263353	-0.449259	5.76492	17.5379	0.00094879
FBgn0263456	-0.197582	6.75063	8.55067	0.033001
FBgn0263593	0.185365	8.25487	8.37404	0.0354936
FBgn0263594	0.175255	8.42869	8.00104	0.0409399
FBgn0263597	-0.405235	8.63805	8.47114	0.0339712
FBgn0263607	0.472355	3.6981	12.5245	0.00687265
FBgn0263842	-0.653934	2.43396	17.2282	0.00107309
FBgn0263846	-0.269043	5.03321	9.22989	0.0253373
FBgn0263911	-0.348341	7.86231	8.67067	0.0314618
FBgn0263980	-0.491473	8.20542	40.9058	5.55499e-08
FBgn0263984	-0.263847	6.57228	10.545	0.0152413
FBgn0263994	-0.242595	5.35541	7.62521	0.0471845
FBgn0264081	0.399271	3.07777	9.33067	0.0244148
FBgn0264329	-0.460307	5.91812	9.7601	0.0205155
FBgn0264357	0.166922	8.3817	8.22955	0.0376671
FBgn0264389	0.274818	4.07603	7.52744	0.0490682
FBgn0264443	-0.684881	3.68032	36.4369	3.46919e-07
FBgn0264494	0.189628	8.23745	9.06791	0.0269121
FBgn0264552	0.405496	3.35532	10.3115	0.0168065
FBgn0264695	-0.515842	11.9308	21.0244	0.000236481
FBgn0264754	-0.400487	7.44578	23.5656	7.89679e-05
FBgn0264785	0.250649	6.60375	12.9314	0.00589366
FBgn0264908	-0.459158	6.37481	20.449	0.000294718
FBgn0265041	0.489725	2.91831	17.4744	0.000970428
FBgn0265045	-0.622561	9.65249	31.4262	2.87344e-06
FBgn0265048	0.283307	6.12855	12.1421	0.00796081
FBgn0265137	0.45	6.58699	18.6001	0.000611915
FBgn0265177	-0.413706	4.70762	13.9648	0.00390344
FBgn0265180	-0.235104	7.02517	12.2309	0.0076891
FBgn0265298	0.308744	5.21533	12.9797	0.0057826
FBgn0265349	-0.577686	2.91449	9.2915	0.0247287
FBgn0265356	-0.1979	7.97025	8.61692	0.0321714
FBgn0265416	-0.535552	2.54925	12.1568	0.00792855

## Sheet: TableS1-pop.4
Name	Diff (logFC)	Avg. (logCPM)	LR	padj
dsim_PG00004	0.329369	5.4574	13.9809	0.00597851
dsim_PG00012	0.407184	4.13365	10.2136	0.0240272
dsim_PG00018	-0.720574	3.21484	37.2154	4.56105e-07
dsim_PG00030	-0.515417	5.0268	12.4488	0.01071
dsim_PG00036	-0.496818	5.44382	20.5976	0.000484822
dsim_PG00073	-1.51915	1.83816	31.8892	4.19272e-06
dsim_PG00084	-0.626893	2.13871	11.6167	0.0147786
dsim_PG00086	0.663225	5.08149	46.2959	1.14078e-08
dsim_PG00094	0.463555	3.33959	16.3523	0.00235247
dsim_PG00108	0.53753	3.36375	18.3314	0.00109346
dsim_PG00135	-0.956971	1.57228	18.2123	0.00112232
dsim_PG00141	0.681935	3.88903	23.2918	0.000156298
dsim_PG00160	-0.845013	2.75597	12.1772	0.011799
dsim_PG00177	-0.638598	7.08749	9.17401	0.0354722
dsim_PG00237	-0.619241	2.40566	15.0834	0.00396022
dsim_PG00244	0.764647	3.35911	13.8493	0.00622514
dsim_PG00256	-0.614379	2.03464	12.119	0.0120906
dsim_PG00261	-1.28222	4.38759	10.9147	0.0188712
dsim_PG00272	-2.04249	4.13352	46.4421	1.14078e-08
FBgn0000044	-0.452992	9.58324	20.0869	0.000590918
FBgn0000045	-0.77403	10.0688	16.6157	0.00213598
FBgn0000046	-0.383024	8.45812	27.3365	2.92521e-05
FBgn0000047	-1.05725	8.09318	14.5767	0.00464957
FBgn0000063	0.42042	3.62222	11.4939	0.0153332
FBgn0000140	0.256563	5.07456	8.32738	0.0476222
FBgn0000289	0.231773	6.81539	12.2918	0.011379
FBgn0000409	-0.328108	10.086	8.81732	0.0398586
FBgn0000492	0.384442	3.48528	10.8411	0.0193674
FBgn0000536	0.245916	7.12524	16.7812	0.00198331
FBgn0000667	-0.429295	9.03446	18.1566	0.00114234
FBgn0001083	-0.456317	3.58939	14.645	0.00457203
FBgn0001098	-0.313883	9.00815	14.7649	0.00439217
FBgn0001128	-0.337774	9.62199	8.97556	0.0380099
FBgn0001186	-0.190818	8.7287	9.36419	0.0332207
FBgn0001208	0.379463	8.13082	11.6258	0.0147678
FBgn0001218	-0.333431	9.2331	21.1311	0.000398598
FBgn0001258	0.346501	5.83284	13.4456	0.00727296
FBgn0001301	-0.319456	6.30946	13.9257	0.00606537
FBgn0001994	0.225756	6.24429	8.87797	0.0392276
FBgn0002522	-0.543544	2.39026	8.93457	0.038574
FBgn0002542	0.286217	5.77956	12.2507	0.0115252
FBgn0002567	-0.344899	7.14308	23.6144	0.000139432
FBgn0002673	0.30275	5.13931	11.5404	0.0150741
FBgn0002715	0.298864	6.00139	19.0604	0.000864086
FBgn0002719	0.362685	9.18908	17.2198	0.00167721
FBgn0002772	-0.583922	9.44298	16.3822	0.00232525
FBgn0002773	-0.802667	10.0235	23.3688	0.000153365
FBgn0002789	-0.234117	8.156	11.4901	0.0153332
FBgn0002901	-0.636911	2.59823	19.7078	0.000680195
FBgn0002924	0.332164	4.39901	15.8832	0.0028042
FBgn0002937	-0.461234	4.48595	21.2636	0.000375193
FBgn0003067	0.973677	9.46709	25.6397	6.07648e-05
FBgn0003068	0.261612	6.40133	11.1639	0.0172578
FBgn0003117	0.514025	2.04934	10.0803	0.0250079
FBgn0003118	0.299188	4.22019	10.6628	0.0203521
FBgn0003141	-0.360784	5.0453	22.2533	0.000247674
FBgn0003149	-0.509766	10.0919	27.5923	2.69093e-05
FBgn0003189	0.270603	5.56076	10.533	0.0214975
FBgn0003231	0.190377	9.0254	8.23974	0.0493078
FBgn0003326	0.363577	5.18833	19.9719	0.000622931
FBgn0003360	-0.453508	10.9792	18.5604	0.000996899
FBgn0003499	-0.464057	4.3354	14.7294	0.00444434
FBgn0003507	0.264557	5.92154	10.068	0.0250595
FBgn0003545	0.281861	4.49578	9.55665	0.0305837
FBgn0003656	0.206916	7.58159	12.4109	0.0108776
FBgn0003701	0.584344	4.36601	17.7882	0.00133755
FBgn0003721	-0.426562	9.4507	18.9559	0.000884742
FBgn0003731	0.348946	6.61652	29.846	9.51396e-06
FBgn0003886	0.282562	4.67119	10.2745	0.0235167
FBgn0003997	-0.292207	4.34964	9.19254	0.0352098
FBgn0004028	-0.502996	9.61674	25.741	5.84579e-05
FBgn0004057	0.234909	7.86652	9.43189	0.0321957
FBgn0004117	-0.455402	9.86121	22.0424	0.000263756
FBgn0004169	-0.575337	10.1658	36.265	6.40231e-07
FBgn0004368	-0.258312	6.25277	9.64418	0.0298932
FBgn0004397	-0.191821	7.09131	10.4565	0.0220397
FBgn0004507	-0.57855	10.2895	31.9515	4.19272e-06
FBgn0004581	0.214559	5.8111	8.31531	0.0478315
FBgn0004654	0.373837	8.01185	9.56324	0.0305837
FBgn0004795	0.227013	6.05009	10.1745	0.0242193
FBgn0004852	0.266975	6.48723	13.4065	0.00734527
FBgn0004888	-0.222271	7.97509	8.53335	0.0443274
FBgn0004893	0.287328	5.22428	17.3355	0.00158556
FBgn0005278	0.244904	8.3272	13.1168	0.00823745
FBgn0005613	0.531208	2.65787	12.7175	0.00964058
FBgn0005633	-0.626466	7.57483	10.8461	0.0193674
FBgn0005778	0.532616	2.53385	13.7916	0.00636346
FBgn0010015	-0.344597	4.50212	10.5025	0.0217077
FBgn0010052	0.51988	2.44851	9.87181	0.0271247
FBgn0010217	-0.346891	11.5193	13.8857	0.00615266
FBgn0010225	0.315152	9.57031	8.56699	0.0438779
FBgn0010228	0.271295	7.10282	16.8844	0.00191185
FBgn0010241	-0.337506	6.98512	9.47733	0.0315849
FBgn0010309	0.285623	4.38046	11.2857	0.0164776
FBgn0010423	-0.718275	4.47507	23.3362	0.000154339
FBgn0010424	-0.380921	4.13342	11.2693	0.0165585
FBgn0010470	0.188873	7.12403	10.1681	0.0242193
FBgn0010482	-0.322157	8.74413	11.5107	0.0152861
FBgn0010531	-0.468481	3.51481	14.7885	0.00439217
FBgn0010612	-0.398996	8.7004	11.0637	0.0179058
FBgn0010762	0.202959	5.80929	8.27639	0.0485934
FBgn0010808	-0.351526	6.24047	14.4711	0.00484012
FBgn0011205	0.259882	8.02434	15.7061	0.0030211
FBgn0011211	-0.43074	11.247	12.524	0.0103858
FBgn0011227	-0.381861	7.68265	18.6128	0.000980856
FBgn0011276	0.353858	4.2007	10.4992	0.0217104
FBgn0011455	-0.279825	7.7411	9.55632	0.0305837
FBgn0011566	-0.308771	3.50016	8.49198	0.044926
FBgn0011596	0.210165	6.42094	8.91132	0.0389687
FBgn0011670	-0.358438	7.6247	10.6916	0.0202126
FBgn0011742	0.202533	6.62259	14.3405	0.00512303
FBgn0011746	0.269274	5.48367	9.12705	0.036208
FBgn0014343	0.345744	4.01649	12.5678	0.010194
FBgn0014391	-0.495206	8.28064	22.6131	0.000211474
FBgn0014396	0.184152	9.25681	8.87806	0.0392276
FBgn0014417	0.435177	4.12932	10.3497	0.0228206
FBgn0014455	0.363754	6.07433	10.7043	0.0201763
FBgn0014863	-0.365393	8.31691	24.3481	0.000107007
FBgn0014869	-0.330197	8.55761	8.99253	0.0378837
FBgn0015035	0.564983	5.30199	14.5813	0.00464957
FBgn0015336	0.360314	3.6372	9.92014	0.026621
FBgn0015513	0.222205	7.32355	8.84264	0.0397491
FBgn0015541	-0.294039	6.76035	18.021	0.00121403
FBgn0015568	-0.306117	5.3953	12.601	0.0100631
FBgn0015576	0.407891	6.58632	31.409	4.73483e-06
FBgn0015805	0.276005	4.93122	11.6571	0.0146695
FBgn0015872	0.21701	6.88316	10.3525	0.0228206
FBgn0015924	0.197264	7.21397	8.55765	0.0439468
FBgn0016119	-0.372063	8.82015	13.2547	0.00781617
FBgn0016120	-0.4472	8.66279	20.5032	0.000505317
FBgn0016650	0.321806	4.35153	11.0178	0.0182856
FBgn0016675	-0.509687	5.88635	12.8833	0.00909369
FBgn0016696	0.195319	6.70466	11.0638	0.0179058
FBgn0017418	-0.244556	7.70655	9.17032	0.0354962
FBgn0017448	0.543215	4.39541	18.4825	0.00103263
FBgn0017561	0.465203	5.13127	29.9347	9.26335e-06
FBgn0017567	-0.227829	8.12225	8.43804	0.0458465
FBgn0019643	-0.231659	8.26179	13.5033	0.00709187
FBgn0019932	0.413799	6.30601	26.7224	3.83648e-05
FBgn0020521	-0.343071	6.70748	27.4861	2.79622e-05
FBgn0020762	0.313774	4.48146	10.6644	0.0203521
FBgn0020912	0.306002	5.22178	11.5788	0.0149196
FBgn0021906	-0.289626	9.35739	9.58393	0.0304457
FBgn0021953	0.205472	8.08415	12.7978	0.00932903
FBgn0021967	-0.284907	7.47503	10.3598	0.0228206
FBgn0022213	0.229594	4.84009	9.35025	0.033335
FBgn0022772	0.32554	3.45376	9.59791	0.030302
FBgn0022893	-0.244173	6.14373	14.3592	0.00509659
FBgn0022986	0.272393	5.26221	8.93543	0.038574
FBgn0023395	0.492241	2.88693	12.7142	0.00964058
FBgn0023495	1.60679	2.07469	9.92592	0.0265817
FBgn0023524	-0.315239	3.61141	8.50282	0.0448129
FBgn0023541	-0.642167	4.95265	9.55352	0.0305837
FBgn0023542	0.301275	4.52717	14.5202	0.00474533
FBgn0023550	0.390057	5.57133	13.4219	0.00730506
FBgn0024289	1.22896	7.4158	10.7337	0.019977
FBgn0024989	-0.686716	2.16953	19.0238	0.000869816
FBgn0024991	0.209026	5.12536	8.52195	0.0444582
FBgn0025454	-0.389306	11.1339	14.0413	0.00580683
FBgn0025592	0.298031	5.98316	12.7086	0.00964058
FBgn0025595	0.490244	5.67057	26.3507	4.44816e-05
FBgn0025632	-0.330691	2.92657	8.87915	0.0392276
FBgn0025680	0.320747	6.51411	19.5371	0.00070346
FBgn0025683	0.199243	9.70337	10.797	0.0195355
FBgn0025712	-0.218994	5.71599	8.29639	0.0481691
FBgn0025879	0.311352	6.45837	19.1936	0.000810964
FBgn0026077	-0.636334	4.51027	26.4032	4.42981e-05
FBgn0026084	0.213684	7.32531	9.60006	0.030302
FBgn0026314	-0.396393	6.74908	18.7727	0.00092294
FBgn0026319	0.39467	3.1933	8.94129	0.038574
FBgn0026361	0.40407	2.82147	8.83484	0.0397733
FBgn0026409	-0.20649	9.58246	12.2814	0.0113898
FBgn0026438	-0.197993	6.83895	8.49143	0.044926
FBgn0026576	0.548822	7.01986	51.3145	1.41382e-09
FBgn0026753	-0.23481	8.43923	12.8196	0.00931052
FBgn0027080	-0.267546	5.21912	10.965	0.0186452
FBgn0027091	0.31417	4.87149	18.8937	0.000898001
FBgn0027291	-0.478047	9.44872	17.8027	0.00133408
FBgn0027330	0.418935	3.00653	13.1725	0.00810159
FBgn0027348	-0.399283	6.4797	16.0012	0.00267928
FBgn0027356	-0.214052	8.13884	10.5336	0.0214975
FBgn0027505	0.27543	7.68431	20.447	0.000516315
FBgn0027509	0.245627	5.07329	12.1837	0.0117845
FBgn0027549	0.288495	7.32175	28.714	1.64436e-05
FBgn0027560	0.198101	10.4925	10.211	0.0240272
FBgn0027580	0.467112	9.35515	35.9751	7.18165e-07
FBgn0027584	1.63028	5.06733	11.2573	0.0166016
FBgn0027590	0.322076	8.27532	11.3021	0.0164287
FBgn0027660	0.240845	5.59817	11.3226	0.0163515
FBgn0027785	-0.327017	7.39528	10.1441	0.0243544
FBgn0027793	-0.676988	2.36922	19.2982	0.000773284
FBgn0027929	0.557072	2.36727	11.2519	0.0166177
FBgn0027932	-0.226123	8.08902	8.8174	0.0398586
FBgn0028325	-0.304951	7.92242	15.0594	0.00396845
FBgn0028342	-0.439214	8.60118	11.8136	0.0136905
FBgn0028374	0.496091	2.4004	8.88457	0.0392276
FBgn0028398	-0.324661	3.77672	10.6093	0.0208055
FBgn0028424	0.271266	6.31412	9.55102	0.0305837
FBgn0028480	0.240137	8.7875	14.8746	0.00422747
FBgn0028500	-0.17611	6.46277	8.34706	0.0473769
FBgn0028531	0.248093	6.56457	12.8086	0.00932204
FBgn0028532	-0.53103	3.93101	10.8578	0.0193529
FBgn0028569	0.287512	4.43435	8.5621	0.0439004
FBgn0028573	-0.935564	2.18488	35.8367	7.22841e-07
FBgn0028667	0.501779	2.3587	8.75678	0.0407158
FBgn0028669	0.211611	5.84175	9.01235	0.0376894
FBgn0028670	-0.291608	8.00039	23.9522	0.000124208
FBgn0028687	0.206949	7.12561	13.5505	0.00699277
FBgn0028691	0.19594	6.55104	10.0771	0.0250133
FBgn0028695	0.170597	7.2863	8.60108	0.0433218
FBgn0028892	0.233445	6.82641	10.0462	0.0253187
FBgn0028893	0.244392	5.67288	9.89248	0.0269022
FBgn0028900	0.408856	6.40535	14.1516	0.00554966
FBgn0028902	0.200753	7.33644	8.88167	0.0392276
FBgn0028916	-0.356367	5.354	21.6982	0.000304405
FBgn0028950	-0.674253	5.02523	18.2328	0.00112174
FBgn0028952	0.279957	4.63987	8.69297	0.0418415
FBgn0029002	-0.414205	3.5202	10.4707	0.021973
FBgn0029088	0.305788	4.36149	10.9779	0.0186132
FBgn0029091	0.36221	4.90328	17.1493	0.00171897
FBgn0029095	0.259429	5.76311	13.5441	0.00699715
FBgn0029656	0.509726	4.08402	21.3287	0.000365855
FBgn0029689	0.372572	5.24741	19.775	0.000670785
FBgn0029766	0.637168	6.19507	16.8937	0.00191185
FBgn0029831	0.782921	6.06015	11.9362	0.0131011
FBgn0029838	0.220673	6.35065	9.25178	0.0345528
FBgn0029867	-0.255734	4.26071	9.04259	0.0373144
FBgn0029868	-0.401251	7.28251	18.7233	0.000936283
FBgn0029882	-0.233647	5.25376	9.19252	0.0352098
FBgn0029888	-0.323879	6.89606	12.5693	0.010194
FBgn0029971	-0.309519	6.08888	8.75604	0.0407158
FBgn0029975	0.26811	8.00526	15.6256	0.00310196
FBgn0029979	0.240785	7.63364	9.24995	0.0345528
FBgn0029989	0.413671	3.62401	11.625	0.0147678
FBgn0029990	-0.625611	9.22228	39.8459	1.55915e-07
FBgn0029999	0.494432	2.8186	9.72603	0.028886
FBgn0030025	0.301362	4.93165	11.6293	0.0147678
FBgn0030030	-0.372947	6.12712	19.9157	0.000627677
FBgn0030051	0.431185	3.76466	11.2965	0.0164464
FBgn0030065	-0.288887	4.94773	9.53075	0.030807
FBgn0030102	-0.32891	5.41923	9.85462	0.0272974
FBgn0030157	0.322357	5.9916	10.6852	0.020247
FBgn0030189	0.338506	4.42056	11.9214	0.0131473
FBgn0030230	0.486392	3.27542	19.6383	0.000686218
FBgn0030290	0.448012	4.00139	24.7008	9.02256e-05
FBgn0030300	0.390895	5.34217	16.3034	0.00239801
FBgn0030360	0.305082	3.45679	8.7102	0.0415207
FBgn0030376	0.230882	7.07061	8.86834	0.0392758
FBgn0030409	0.465515	4.23537	23.526	0.0001444
FBgn0030425	0.582624	6.29731	60.3345	2.87588e-11
FBgn0030479	-0.218366	5.72451	8.76155	0.0407158
FBgn0030484	0.317941	7.96105	16.5956	0.00214945
FBgn0030518	-0.257443	4.5962	9.41707	0.0323663
FBgn0030589	-0.236147	5.5968	8.7358	0.0410195
FBgn0030594	-0.35015	6.78728	11.1785	0.0171876
FBgn0030607	0.721157	4.10879	27.1108	3.18623e-05
FBgn0030628	-0.697429	2.5518	13.8768	0.00615266
FBgn0030653	0.309532	5.64104	8.88182	0.0392276
FBgn0030660	0.346883	3.65426	13.4236	0.00730506
FBgn0030723	-0.353066	3.6829	10.3675	0.0228149
FBgn0030745	-0.442273	6.80547	17.6654	0.00139175
FBgn0030877	0.299477	4.13592	9.00678	0.0377546
FBgn0031010	0.320566	4.40942	11.1146	0.017587
FBgn0031012	0.232365	5.2616	11.4228	0.0157039
FBgn0031021	-0.344891	7.33485	11.613	0.0147786
FBgn0031055	-0.438933	2.53441	9.38012	0.0329792
FBgn0031065	-0.394372	3.4506	10.94	0.0187687
FBgn0031066	-0.311596	9.27631	9.5541	0.0305837
FBgn0031097	-0.70366	2.52753	13.1299	0.00820888
FBgn0031115	0.289066	4.6695	12.6695	0.00982018
FBgn0031117	0.379775	5.52465	16.8061	0.0019661
FBgn0031126	0.368225	5.17406	11.3078	0.0164287
FBgn0031127	-1.24073	1.98066	21.9694	0.000269775
FBgn0031171	0.225391	6.49991	9.32604	0.0337315
FBgn0031182	-0.686526	5.00639	26.3869	4.42981e-05
FBgn0031220	0.383876	5.46127	21.9642	0.000269775
FBgn0031228	-0.230761	6.7972	8.97965	0.0379918
FBgn0031263	-0.244307	6.60459	9.98888	0.0259591
FBgn0031264	-0.48155	4.79207	13.9489	0.00600901
FBgn0031288	0.471068	2.35301	8.82017	0.0398586
FBgn0031295	0.267085	7.25004	14.3561	0.00509659
FBgn0031313	0.22832	7.04987	8.82491	0.0398586
FBgn0031343	0.23506	7.22166	12.1917	0.0117603
FBgn0031356	0.159421	6.09082	8.21004	0.0499825
FBgn0031414	-0.435203	6.44819	17.7643	0.0013477
FBgn0031417	0.43822	6.04255	18.2002	0.00112232
FBgn0031430	0.311698	4.39321	10.2091	0.0240272
FBgn0031449	0.292529	8.29449	15.015	0.00402028
FBgn0031469	0.724137	1.57449	16.4996	0.00223256
FBgn0031488	0.406442	4.06146	16.964	0.00186663
FBgn0031496	0.460609	3.97005	19.2987	0.000773284
FBgn0031505	-0.306491	6.92298	9.92564	0.0265817
FBgn0031515	0.424876	4.96565	20.613	0.000484781
FBgn0031518	0.450898	4.03663	13.8437	0.00622536
FBgn0031561	0.436458	7.44438	10.8117	0.0194599
FBgn0031590	0.206476	7.165	13.8814	0.00615266
FBgn0031626	0.260141	7.0483	16.3963	0.00231777
FBgn0031638	0.248014	5.17955	10.5855	0.0210035
FBgn0031684	-0.270963	6.99513	9.04929	0.0372756
FBgn0031692	-0.617614	4.87257	34.9184	1.12315e-06
FBgn0031707	0.425481	2.6681	9.03904	0.0373349
FBgn0031711	0.24742	4.88105	10.9644	0.0186452
FBgn0031746	0.257216	8.6625	12.8156	0.00931052
FBgn0031785	0.223582	7.94362	13.2074	0.00797349
FBgn0031786	0.262709	5.53707	12.39	0.0109743
FBgn0031826	0.240312	6.62122	11.7668	0.0139787
FBgn0031830	-0.317201	8.77146	10.8977	0.0190103
FBgn0031853	0.239063	7.97801	11.8404	0.0135236
FBgn0031869	-0.429438	6.313	21.8115	0.000289516
FBgn0031908	-0.24048	7.30471	11.4299	0.0156762
FBgn0031912	-0.294177	9.44899	16.4912	0.00223256
FBgn0031913	0.468368	7.19888	24.871	8.47154e-05
FBgn0031930	-0.694498	2.98067	9.58806	0.0304212
FBgn0031942	-2.8875	4.78568	19.9457	0.000625001
FBgn0031957	0.869949	1.73589	16.258	0.00243218
FBgn0032122	-0.240533	8.19603	8.44249	0.0457875
FBgn0032136	0.464988	8.66682	15.9915	0.00267928
FBgn0032157	0.266642	6.49146	15.4474	0.00333769
FBgn0032167	0.259987	6.24753	12.3239	0.0112109
FBgn0032176	0.3479	4.49751	16.9479	0.00187409
FBgn0032209	0.481783	2.62645	9.28004	0.0343057
FBgn0032222	-0.224483	6.34896	9.12666	0.036208
FBgn0032314	0.201097	7.2152	10.2772	0.0235167
FBgn0032336	0.310959	4.63178	12.9883	0.00868812
FBgn0032373	-0.435931	5.76124	31.7589	4.27632e-06
FBgn0032394	0.293774	7.17436	15.4945	0.00327937
FBgn0032402	0.387497	5.76852	23.6343	0.000139432
FBgn0032414	-0.533175	2.10245	10.1722	0.0242193
FBgn0032428	0.40088	3.2989	12.9359	0.00890316
FBgn0032488	0.253036	4.71837	9.16702	0.0355128
FBgn0032503	0.255581	4.83096	10.3124	0.0231622
FBgn0032511	-0.274128	7.44318	8.87608	0.0392276
FBgn0032517	0.234577	4.49631	10.812	0.0194599
FBgn0032525	0.262164	6.61178	10.6592	0.020357
FBgn0032563	0.311519	4.96552	13.5307	0.00702767
FBgn0032615	-0.74737	3.08872	13.4701	0.00719845
FBgn0032665	0.362401	3.95368	10.7463	0.0199359
FBgn0032669	-0.633946	6.57246	14.6722	0.00452117
FBgn0032699	0.27597	6.82471	9.57759	0.0305073
FBgn0032717	0.219014	6.67782	8.94619	0.0385522
FBgn0032719	0.284968	3.80077	8.26784	0.048768
FBgn0032729	0.230605	6.02351	12.3645	0.0110727
FBgn0032734	0.656488	1.9907	14.7063	0.00448422
FBgn0032843	-0.640673	4.4701	37.0986	4.65636e-07
FBgn0032848	0.368024	4.30293	13.7404	0.0064832
FBgn0032849	0.434985	3.89679	20.3944	0.000526585
FBgn0032864	0.276044	6.65867	13.5227	0.00703808
FBgn0032868	-0.86401	6.09943	34.3947	1.38586e-06
FBgn0032883	0.395359	6.42888	23.7731	0.000132771
FBgn0032904	0.367144	6.05712	13.974	0.00598238
FBgn0032908	0.577088	4.33177	13.3493	0.00751188
FBgn0032968	0.306097	4.89012	10.6929	0.0202126
FBgn0032969	0.214383	6.98206	8.34962	0.0473642
FBgn0033047	-0.351549	5.60687	10.4283	0.022288
FBgn0033074	0.224248	6.51441	8.53707	0.044289
FBgn0033093	-0.2638	7.37856	11.1271	0.0175026
FBgn0033128	-0.316051	5.06799	11.6024	0.0148238
FBgn0033130	0.307992	4.43695	9.04486	0.0373144
FBgn0033177	0.194226	6.44553	9.06632	0.0371718
FBgn0033179	0.269619	6.32515	14.9791	0.00406896
FBgn0033184	0.330807	5.99823	22.7063	0.000203472
FBgn0033187	0.268001	4.40634	9.35223	0.033335
FBgn0033188	-0.359599	7.75605	19.6114	0.000691231
FBgn0033199	-0.372884	3.39334	8.70922	0.0415207
FBgn0033204	-0.72354	5.92096	18.3533	0.00108691
FBgn0033208	-0.359726	3.77738	14.2324	0.00537542
FBgn0033214	0.347994	4.25964	13.0198	0.00860238
FBgn0033243	0.335731	4.88814	12.9879	0.00868812
FBgn0033246	0.294807	10.3864	10.7193	0.0200864
FBgn0033323	0.204203	6.44689	8.352	0.0473562
FBgn0033330	0.238705	6.68753	9.74351	0.028687
FBgn0033364	0.237849	6.34692	10.6268	0.0206803
FBgn0033373	0.427235	5.49679	31.3922	4.73483e-06
FBgn0033387	0.307678	5.99987	13.6092	0.00683482
FBgn0033391	-0.25292	7.14075	16.1521	0.00254085
FBgn0033397	-0.394601	4.2351	12.8467	0.00922632
FBgn0033446	-0.675172	9.38819	24.1814	0.000114623
FBgn0033524	0.363111	5.1051	16.0821	0.00260503
FBgn0033557	-0.317064	4.04695	12.1922	0.0117603
FBgn0033597	-0.88643	2.1135	17.7318	0.00135731
FBgn0033649	0.322092	4.8634	10.7327	0.019977
FBgn0033690	-0.39705	2.64305	8.53046	0.0443454
FBgn0033696	-0.600533	1.97435	11.5818	0.0149196
FBgn0033706	0.269187	5.57377	11.4348	0.0156661
FBgn0033717	0.186393	7.40099	8.42871	0.045923
FBgn0033718	0.253575	5.20583	8.97879	0.0379918
FBgn0033728	-0.833216	5.9529	17.401	0.00155367
FBgn0033794	0.228042	6.52742	10.1709	0.0242193
FBgn0033807	-0.391427	5.67453	11.5654	0.0149652
FBgn0033826	0.339463	5.55237	9.0568	0.0371718
FBgn0033828	0.354007	3.80657	9.56091	0.0305837
FBgn0033834	0.215548	6.50056	8.81437	0.0398598
FBgn0033900	0.245848	6.89937	13.1476	0.00816685
FBgn0033915	-0.358425	6.60473	24.1687	0.000114623
FBgn0033916	0.184012	7.26728	8.57634	0.0437341
FBgn0033925	0.250372	5.3534	10.1557	0.024268
FBgn0033932	0.833104	1.6786	18.7283	0.000936283
FBgn0033949	0.610325	2.83968	13.2611	0.00781026
FBgn0033961	-0.432493	6.54368	15.8107	0.00290259
FBgn0033980	-0.649754	6.69329	22.3508	0.000237703
FBgn0034021	0.31509	5.0729	12.0218	0.0126242
FBgn0034068	0.190711	6.6722	10.4499	0.0220736
FBgn0034075	-0.203761	6.91145	9.60923	0.0302468
FBgn0034083	0.266758	5.93992	15.2894	0.00357645
FBgn0034084	0.360201	3.68087	10.8056	0.0194798
FBgn0034098	0.612021	4.17481	22.1298	0.000259144
FBgn0034117	0.742785	5.92407	46.0308	1.14078e-08
FBgn0034126	0.314708	3.86492	8.47463	0.0451949
FBgn0034136	-0.449974	2.94851	9.11187	0.0364534
FBgn0034151	-0.516152	4.95966	23.2508	0.000158021
FBgn0034156	0.349915	4.27816	11.3994	0.0158081
FBgn0034173	0.194048	6.84224	10.6129	0.0208007
FBgn0034179	0.396877	5.4465	29.4627	1.13793e-05
FBgn0034225	0.259048	6.6733	15.0679	0.00396845
FBgn0034245	-0.531814	7.42703	22.7794	0.000198121
FBgn0034253	-0.471845	3.93133	17.5526	0.00145543
FBgn0034276	1.08797	3.95131	19.3499	0.000766758
FBgn0034291	-2.30426	4.4219	94.0142	3.37702e-18
FBgn0034292	-0.601123	5.88371	18.5633	0.000996899
FBgn0034364	0.367577	5.059	8.4825	0.0450523
FBgn0034391	-0.893259	1.78196	16.6785	0.00207542
FBgn0034394	0.443889	7.9038	22.7768	0.000198121
FBgn0034406	-0.291457	6.24912	11.4622	0.0154994
FBgn0034417	0.281634	4.73366	9.00357	0.0377546
FBgn0034438	-0.275307	5.85561	15.6206	0.00310196
FBgn0034439	0.25636	4.7405	9.20606	0.0350918
FBgn0034477	0.299383	5.59453	12.8299	0.00928616
FBgn0034479	0.412401	6.48021	40.4894	1.52217e-07
FBgn0034491	0.184489	6.55237	9.84028	0.02747
FBgn0034553	-0.496621	4.92111	32.9195	2.79851e-06
FBgn0034566	0.208623	7.58838	9.28386	0.0343057
FBgn0034576	-0.368973	7.29229	12.729	0.00963045
FBgn0034612	-0.828457	3.08992	12.8897	0.0090859
FBgn0034618	-0.343505	7.81025	10.5685	0.0211611
FBgn0034645	-0.371623	7.33689	11.5604	0.0149747
FBgn0034681	0.368908	3.58794	10.8362	0.0193674
FBgn0034709	-0.444734	6.70823	17.4157	0.00154908
FBgn0034711	-0.343539	7.37858	15.9251	0.00275338
FBgn0034721	0.254004	5.06714	8.3629	0.047306
FBgn0034728	0.277512	4.48352	10.9272	0.0188133
FBgn0034729	0.296536	3.99334	8.36223	0.047306
FBgn0034737	-0.576994	3.54598	12.6547	0.00982597
FBgn0034814	-0.355875	3.27817	8.66335	0.0423726
FBgn0034827	0.201678	7.05516	10.1163	0.0246392
FBgn0034838	0.285516	4.3965	9.71833	0.0289646
FBgn0034898	0.325273	4.5734	9.25606	0.0345528
FBgn0034915	0.251217	4.98565	9.74201	0.028687
FBgn0034937	0.237539	6.0438	8.88022	0.0392276
FBgn0034974	-0.648047	1.36749	10.1622	0.0242209
FBgn0034989	0.16268	7.06212	8.5956	0.0434002
FBgn0035006	-1.32007	1.95074	16.1081	0.0025798
FBgn0035022	-1.15465	2.51951	13.2682	0.0078025
FBgn0035041	-0.360279	3.53831	10.8382	0.0193674
FBgn0035042	0.223601	6.39583	11.1638	0.0172578
FBgn0035046	-0.31911	6.95867	13.0597	0.00844809
FBgn0035069	0.318818	4.57143	15.599	0.00311478
FBgn0035086	0.39049	5.71876	27.9992	2.25572e-05
FBgn0035087	0.243104	9.81778	16.019	0.00267194
FBgn0035090	0.313341	7.06038	15.6539	0.0030939
FBgn0035091	0.483884	6.99628	46.1259	1.14078e-08
FBgn0035104	-0.955817	1.79522	18.2314	0.00112174
FBgn0035131	0.512755	1.67563	8.77966	0.0404613
FBgn0035144	-0.472106	4.4843	10.9177	0.0188712
FBgn0035158	-0.412744	2.74497	10.3196	0.0231099
FBgn0035206	-0.272348	4.77934	11.2908	0.0164642
FBgn0035217	0.214422	6.7616	11.4144	0.0157436
FBgn0035240	0.202215	9.32292	9.98363	0.0259796
FBgn0035252	-0.241612	5.62696	8.38004	0.0470603
FBgn0035266	0.52667	6.50403	39.5621	1.71286e-07
FBgn0035318	0.254409	5.07479	9.97986	0.0259796
FBgn0035332	0.664264	1.4156	10.1363	0.0244103
FBgn0035333	0.16184	7.96185	8.31149	0.0478782
FBgn0035343	-0.378811	6.3302	22.054	0.000263756
FBgn0035344	-0.342404	6.00677	15.6342	0.00310196
FBgn0035398	-0.678286	3.30755	16.3003	0.00239801
FBgn0035589	-0.255197	5.25713	8.77867	0.0404613
FBgn0035600	-0.368221	9.23786	14.6306	0.00457716
FBgn0035661	0.350473	7.84257	19.6543	0.000685158
FBgn0035677	0.499019	3.30635	20.2873	0.00054386
FBgn0035693	0.226436	7.49978	14.1051	0.0056527
FBgn0035694	-0.513398	9.36671	13.9548	0.00600778
FBgn0035710	-0.287799	6.60356	12.2281	0.0116391
FBgn0035718	-0.714993	2.69825	10.1684	0.0242193
FBgn0035786	0.424005	3.88396	12.274	0.0114089
FBgn0035800	0.203074	5.94507	8.89181	0.0392276
FBgn0035802	0.21335	6.6194	10.4021	0.0224648
FBgn0035850	0.186683	6.06293	9.76371	0.0284679
FBgn0035855	0.20792	6.10747	8.33208	0.0476069
FBgn0035857	0.438018	4.03863	20.3666	0.000530168
FBgn0035942	0.220994	6.09622	11.8598	0.0134416
FBgn0035952	0.226914	6.20825	10.9498	0.0187229
FBgn0035957	0.221802	6.5955	9.03679	0.0373349
FBgn0036007	0.233378	8.30431	8.48973	0.044926
FBgn0036044	-1.33596	3.27142	11.0998	0.0176944
FBgn0036072	0.218944	6.71951	9.90587	0.0267878
FBgn0036094	-0.465375	3.3171	15.0404	0.00399454
FBgn0036110	0.885383	3.16794	9.77264	0.028372
FBgn0036145	-0.399202	3.86409	13.6865	0.00659634
FBgn0036146	-0.523594	3.2138	13.1282	0.00820888
FBgn0036153	0.712566	4.48487	42.8974	5.18222e-08
FBgn0036157	0.355769	4.03799	9.99275	0.0259442
FBgn0036169	0.401911	4.09144	10.2245	0.0239551
FBgn0036224	0.277037	6.0303	15.6305	0.00310196
FBgn0036258	-0.184313	7.22214	10.4599	0.0220397
FBgn0036262	0.655261	9.19668	13.2447	0.00783719
FBgn0036264	0.546472	3.02656	15.3541	0.00348121
FBgn0036278	0.301979	5.67587	14.9179	0.00417407
FBgn0036285	0.284935	5.74769	10.3488	0.0228206
FBgn0036316	0.36341	7.86383	17.9233	0.00127145
FBgn0036328	0.230963	5.9385	12.3441	0.0111422
FBgn0036338	0.283628	6.25038	14.5786	0.00464957
FBgn0036348	0.294087	5.27153	12.663	0.00982597
FBgn0036354	0.23955	5.73259	10.6003	0.0208717
FBgn0036364	-0.306204	5.02037	11.9617	0.0129803
FBgn0036368	-0.514413	2.40329	8.61455	0.0431054
FBgn0036376	-0.278128	6.01872	20.7339	0.000462514
FBgn0036479	-0.520338	4.19043	30.7158	6.31414e-06
FBgn0036492	0.384151	3.07106	9.27816	0.0343057
FBgn0036493	-0.223463	5.7464	10.5189	0.0215887
FBgn0036528	-0.404284	2.75061	8.65286	0.0425186
FBgn0036529	-0.574794	1.68547	8.98621	0.0379357
FBgn0036560	0.296593	4.27958	10.8458	0.0193674
FBgn0036566	0.250013	6.74468	15.7695	0.00295508
FBgn0036568	0.310351	4.90221	10.3513	0.0228206
FBgn0036660	0.329718	3.28358	10.1628	0.0242209
FBgn0036685	-0.208842	5.97279	8.5502	0.0440748
FBgn0036690	0.629932	2.73812	15.257	0.00362541
FBgn0036698	0.527529	2.75666	12.5061	0.0104361
FBgn0036715	-0.842326	1.69541	20.8803	0.000431986
FBgn0036726	-0.310116	6.06847	18.0835	0.00118089
FBgn0036728	-0.2698	9.45045	8.4646	0.0453919
FBgn0036772	-0.470485	2.62057	8.32846	0.0476222
FBgn0036780	-0.982616	1.86428	26.0266	5.1859e-05
FBgn0036807	0.318018	4.51957	9.8218	0.0276986
FBgn0036833	0.229085	7.2441	8.83823	0.0397491
FBgn0036839	-0.470768	3.53299	13.0161	0.00860238
FBgn0036842	0.250459	4.85457	11.0906	0.0177486
FBgn0036853	-0.280059	3.81106	8.4258	0.0459434
FBgn0036874	0.640033	1.94167	11.8012	0.0137521
FBgn0036881	-1.19453	3.49304	20.9913	0.000411036
FBgn0036887	-0.210919	6.34959	10.1434	0.0243544
FBgn0036888	-0.18985	6.50191	9.54818	0.0305837
FBgn0036925	0.210944	7.52564	9.24205	0.0346425
FBgn0036985	-1.23329	2.62267	37.0139	4.68289e-07
FBgn0036993	0.36911	4.99723	13.7413	0.0064832
FBgn0036995	1.17378	2.52505	24.7684	8.82186e-05
FBgn0036997	0.511157	4.64126	10.968	0.0186452
FBgn0037039	0.330082	3.91699	11.9622	0.0129803
FBgn0037064	0.227921	8.68612	11.7262	0.014256
FBgn0037101	0.22082	7.19828	8.23327	0.0494286
FBgn0037102	-0.325828	4.27033	11.3048	0.0164287
FBgn0037115	0.21794	6.33436	9.8828	0.0270036
FBgn0037126	-0.545948	3.88099	19.7609	0.000670797
FBgn0037140	0.399441	4.65423	17.5102	0.00148106
FBgn0037146	0.318654	8.98979	22.071	0.000263756
FBgn0037150	0.223052	5.64027	11.4748	0.0154255
FBgn0037170	0.274627	5.37463	10.8108	0.0194599
FBgn0037176	0.490483	3.93894	23.9457	0.000124208
FBgn0037207	0.331607	4.71938	14.8594	0.00424702
FBgn0037230	-0.347849	6.42423	15.9964	0.00267928
FBgn0037260	0.345339	4.11629	11.8876	0.0133339
FBgn0037327	-0.206514	5.94344	10.7675	0.0197438
FBgn0037384	0.386886	3.80181	10.1804	0.0242193
FBgn0037445	0.230496	6.05111	8.65048	0.0425186
FBgn0037461	0.286701	5.76713	11.8506	0.0134793
FBgn0037481	0.552878	2.02462	10.0698	0.0250595
FBgn0037486	0.337605	5.76642	16.7169	0.00204263
FBgn0037498	-0.334852	4.59751	10.4123	0.0223783
FBgn0037506	0.214755	6.39327	9.51725	0.0309487
FBgn0037514	0.235358	6.08043	9.60555	0.0302636
FBgn0037547	0.307639	8.65261	12.9325	0.00890316
FBgn0037580	0.177509	8.37892	10.2574	0.0236319
FBgn0037613	-0.485462	4.57318	18.7911	0.00091943
FBgn0037620	-0.470246	2.43818	8.36681	0.0472953
FBgn0037623	0.193272	6.09032	9.44107	0.0320799
FBgn0037637	0.250919	8.0832	12.5308	0.0103731
FBgn0037683	0.428947	4.81264	11.4382	0.0156661
FBgn0037684	0.491654	5.74373	28.0897	2.2295e-05
FBgn0037713	0.6111	1.61582	8.30764	0.0479256
FBgn0037714	0.430791	5.7324	19.5527	0.000703315
FBgn0037718	-0.318503	6.01167	19.7479	0.000670797
FBgn0037719	0.285557	4.54971	9.62248	0.0301605
FBgn0037750	-0.288174	4.73229	8.29164	0.0482412
FBgn0037758	-0.209372	5.96843	10.668	0.0203521
FBgn0037763	0.23791	9.01815	12.8013	0.00932903
FBgn0037765	0.46348	6.04822	23.4126	0.00015152
FBgn0037829	0.472872	3.17229	15.0633	0.00396845
FBgn0037837	-0.950476	3.95265	38.2537	2.79015e-07
FBgn0037853	-0.623832	2.42898	11.887	0.0133339
FBgn0037856	-0.565342	3.5084	21.1021	0.000399231
FBgn0037876	0.312768	3.61694	9.24929	0.0345528
FBgn0037877	-0.310374	4.79353	14.207	0.00543185
FBgn0037900	0.255812	6.31363	12.7126	0.00964058
FBgn0037916	0.727971	2.69681	33.4351	2.20632e-06
FBgn0037978	0.682209	4.91877	63.5577	8.39433e-12
FBgn0037994	0.485745	6.45019	49.3544	3.29022e-09
FBgn0038000	0.249374	6.00251	10.4259	0.022288
FBgn0038002	1.59918	1.84439	57.4504	9.34113e-11
FBgn0038008	0.240052	6.12731	9.74145	0.028687
FBgn0038014	-0.642937	2.81043	18.8393	0.000912501
FBgn0038033	0.492413	9.17891	35.8792	7.22841e-07
FBgn0038067	-0.351927	5.46027	11.3902	0.0158547
FBgn0038163	0.204656	8.2239	9.26714	0.0344049
FBgn0038181	-0.569304	10.8133	32.8273	2.85732e-06
FBgn0038211	0.240372	5.33118	9.47409	0.0315962
FBgn0038224	-0.281218	8.20579	8.43528	0.045863
FBgn0038256	0.22581	6.97646	9.979	0.0259796
FBgn0038271	-0.291179	10.0211	10.2336	0.0239001
FBgn0038293	-0.336593	8.1828	10.3593	0.0228206
FBgn0038337	0.374025	5.99461	14.6987	0.00448758
FBgn0038339	-0.687393	1.85126	10.2724	0.0235167
FBgn0038376	0.177293	6.91167	11.1474	0.017378
FBgn0038395	0.283086	8.44565	19.6884	0.000681951
FBgn0038398	-0.64727	6.29492	51.7266	1.37535e-09
FBgn0038400	-0.233541	7.15986	8.4556	0.045564
FBgn0038422	-0.518736	4.31545	20.1399	0.000579043
FBgn0038450	0.440293	7.9697	39.8831	1.55915e-07
FBgn0038455	-0.700145	2.36909	12.0589	0.0124591
FBgn0038463	0.671894	5.74581	9.65562	0.0297946
FBgn0038484	-0.737264	4.61574	19.0297	0.000869816
FBgn0038512	-0.53069	2.54188	10.7763	0.0196846
FBgn0038567	0.303479	5.52831	13.369	0.00747286
FBgn0038581	0.517415	4.97499	38.4329	2.6561e-07
FBgn0038586	-0.422583	2.37229	8.60215	0.0433218
FBgn0038613	-0.380773	5.00094	20.2742	0.00054386
FBgn0038632	-0.606694	2.37432	11.7101	0.014349
FBgn0038654	-0.64793	1.76703	12.1511	0.0119383
FBgn0038716	0.251031	6.11935	11.6325	0.0147678
FBgn0038733	-0.535572	5.57003	27.7302	2.54829e-05
FBgn0038752	-0.389746	5.19062	18.7934	0.00091943
FBgn0038753	-0.644434	1.84315	9.56602	0.0305837
FBgn0038756	0.330746	5.14883	10.1698	0.0242193
FBgn0038767	0.323161	3.3138	8.3689	0.0472953
FBgn0038799	0.465512	4.75149	31.6932	4.32529e-06
FBgn0038820	-0.617431	8.09777	10.7013	0.0201763
FBgn0038840	-0.515175	4.07523	17.0336	0.00180766
FBgn0038887	0.252306	5.71829	8.31603	0.0478315
FBgn0038922	-0.265893	9.11467	13.5974	0.0068585
FBgn0038953	0.334537	5.00325	14.6861	0.00450269
FBgn0038959	-0.639258	3.19954	16.8093	0.0019661
FBgn0038973	-0.693689	2.93677	16.8911	0.00191185
FBgn0039010	0.211799	6.49006	13.8035	0.00634172
FBgn0039045	-0.552335	4.11116	14.3277	0.00514183
FBgn0039075	0.273929	5.10607	9.54681	0.0305837
FBgn0039084	0.362953	5.31393	17.5851	0.00143767
FBgn0039091	-1.78229	3.62204	31.8876	4.19272e-06
FBgn0039092	-0.704398	2.44999	14.1493	0.00554966
FBgn0039112	-0.297667	7.80254	8.58515	0.0435979
FBgn0039137	-0.368899	4.40647	19.5964	0.000692026
FBgn0039184	0.257995	6.45395	10.493	0.0217466
FBgn0039203	0.414758	5.91852	8.3448	0.0473822
FBgn0039235	0.301152	4.57955	10.8149	0.0194599
FBgn0039239	0.740504	1.98267	19.9376	0.000625001
FBgn0039308	-0.628949	5.88576	23.989	0.000124208
FBgn0039311	-0.526511	6.93623	11.6854	0.0144786
FBgn0039312	-0.439475	7.5915	12.6235	0.00996685
FBgn0039343	0.311837	5.43251	12.8531	0.00921847
FBgn0039415	0.606249	2.34584	8.64449	0.0425559
FBgn0039452	1.15209	6.906	13.6495	0.00670845
FBgn0039474	0.295895	8.20514	8.93705	0.038574
FBgn0039481	-1.07121	2.30163	18.4133	0.0010649
FBgn0039483	-0.397204	5.177	13.7207	0.00651435
FBgn0039488	0.483966	3.22043	18.2441	0.00112174
FBgn0039495	0.675577	3.94898	8.35251	0.0473562
FBgn0039518	0.218733	7.59559	8.56173	0.0439004
FBgn0039519	0.425297	5.56692	18.3931	0.00107028
FBgn0039521	0.419002	6.70634	22.2163	0.000250091
FBgn0039532	0.202074	6.50722	11.9455	0.0130647
FBgn0039562	-0.223928	8.30948	8.74948	0.0408124
FBgn0039564	0.596042	3.78833	17.164	0.00171897
FBgn0039593	0.461521	2.93111	10.0823	0.0250079
FBgn0039629	-0.42035	4.73409	11.2609	0.0166015
FBgn0039637	0.241467	6.34263	17.5901	0.00143767
FBgn0039642	0.388811	3.89221	10.1704	0.0242193
FBgn0039667	-0.276293	6.02221	9.07962	0.0370406
FBgn0039722	0.333329	3.66628	9.27493	0.0343057
FBgn0039728	-0.492932	2.74624	10.1846	0.0242193
FBgn0039734	-0.472946	3.73735	20.7129	0.000463848
FBgn0039755	0.224561	6.58299	13.3641	0.00747286
FBgn0039758	0.438343	2.73768	9.02631	0.0374515
FBgn0039773	0.33117	5.71784	19.6764	0.000681951
FBgn0039789	-0.366643	4.7468	15.3572	0.00348121
FBgn0039805	-1.4461	2.38171	31.7693	4.27632e-06
FBgn0039807	-0.571934	4.60606	27.2036	3.08431e-05
FBgn0039827	0.776726	4.56735	12.6588	0.00982597
FBgn0039830	-0.441581	11.1406	15.0228	0.00401774
FBgn0039840	0.494596	4.3457	16.4404	0.00227392
FBgn0039872	1.09158	6.0411	31.4901	4.69768e-06
FBgn0039897	-0.245837	8.40596	9.6526	0.0298
FBgn0039914	-0.289323	4.74977	8.62612	0.042884
FBgn0039938	0.368195	5.49031	19.527	0.00070346
FBgn0040069	-0.419372	2.62792	9.05834	0.0371718
FBgn0040074	-0.560633	7.91916	18.3045	0.00110299
FBgn0040076	0.270808	4.50066	9.22194	0.0348357
FBgn0040080	-0.238351	4.82873	9.0738	0.0370721
FBgn0040096	0.879002	2.27515	27.3373	2.92521e-05
FBgn0040252	0.430616	4.02469	13.4308	0.00730506
FBgn0040260	-0.272949	6.51861	16.1376	0.00255016
FBgn0040262	-0.8612	3.60272	25.8992	5.46173e-05
FBgn0040299	-0.346451	4.84991	11.5927	0.0148698
FBgn0040333	0.376355	3.82691	10.7376	0.019977
FBgn0040348	-0.276598	3.55877	8.35477	0.0473562
FBgn0040362	0.29663	4.16503	10.9384	0.0187687
FBgn0040377	-0.431449	4.27065	17.8419	0.00131349
FBgn0040384	0.17509	6.58076	8.25419	0.049026
FBgn0040465	-0.81118	3.77717	39.1553	2.00914e-07
FBgn0040600	-0.199353	6.1562	8.49785	0.0448829
FBgn0040608	-0.738848	1.86977	14.8926	0.00421608
FBgn0040609	-0.9858	4.47832	32.4561	3.36984e-06
FBgn0040773	-0.337242	9.02449	8.63865	0.0426413
FBgn0040775	-0.445252	5.56224	8.68311	0.0419665
FBgn0040827	0.531997	9.86208	40.0414	1.55915e-07
FBgn0040900	-0.895276	2.14373	25.4159	6.64173e-05
FBgn0040942	-0.381223	3.41334	8.42914	0.045923
FBgn0040972	-0.377791	5.08098	22.4772	0.000224749
FBgn0041161	0.383763	5.94251	9.90132	0.0268136
FBgn0041205	0.212504	5.82075	9.71429	0.0289857
FBgn0042101	-1.12338	2.32088	34.8079	1.15375e-06
FBgn0042119	-0.284797	6.50546	8.81275	0.0398598
FBgn0042182	-0.431821	3.31041	9.52826	0.030807
FBgn0042201	-0.670611	6.91629	16.0568	0.00262955
FBgn0043530	0.358925	7.71636	16.1749	0.00252067
FBgn0043791	-1.43003	5.04867	16.2135	0.00247979
FBgn0045761	-0.240202	5.56661	13.268	0.0078025
FBgn0046793	0.21471	6.09884	9.35321	0.033335
FBgn0050042	-0.485263	6.79514	15.7486	0.00297649
FBgn0050043	0.44074	3.35866	13.7227	0.00651435
FBgn0050058	0.235094	5.63448	9.45724	0.0318429
FBgn0050075	0.293803	4.3278	9.31676	0.0338091
FBgn0050118	-0.180411	8.37851	8.75958	0.0407158
FBgn0050148	0.484264	3.64995	8.86696	0.0392758
FBgn0050278	0.221189	6.53372	11.3218	0.0163515
FBgn0050293	0.213575	6.58406	9.32163	0.0337661
FBgn0050334	0.382684	4.08692	11.6119	0.0147786
FBgn0050371	0.231379	7.0969	9.63054	0.0300722
FBgn0050424	-0.681825	2.32569	14.1531	0.00554966
FBgn0050479	-0.45887	2.33842	10.2235	0.0239551
FBgn0050502	-0.400222	3.85208	12.5115	0.0104309
FBgn0051064	-0.223539	5.1264	9.06289	0.0371718
FBgn0051103	-0.304118	4.80856	14.632	0.00457716
FBgn0051141	0.278781	6.02094	14.5619	0.00467115
FBgn0051157	0.557565	4.77641	38.518	2.6561e-07
FBgn0051198	-0.312316	8.89588	12.0462	0.0125159
FBgn0051217	0.306354	6.14639	12.2006	0.0117603
FBgn0051288	0.306588	6.247	11.2345	0.0167092
FBgn0051324	0.637362	5.24769	9.42915	0.0321988
FBgn0051326	0.239909	5.57474	8.34174	0.0474081
FBgn0051361	0.322917	6.37692	17.3635	0.00156972
FBgn0051441	0.342407	3.45313	10.0816	0.0250079
FBgn0051528	0.269015	5.2344	10.0328	0.0254643
FBgn0051562	-0.458112	5.67678	13.7584	0.00645825
FBgn0051676	-0.360572	5.19451	20.327	0.000537141
FBgn0051680	-0.304894	5.31918	8.2492	0.0491062
FBgn0051769	-0.280407	5.338	9.96239	0.0261752
FBgn0051787	0.303118	4.60467	11.4044	0.0157974
FBgn0051816	0.296908	4.82564	8.77001	0.0406038
FBgn0051848	0.446662	2.3769	8.44844	0.0456908
FBgn0051907	0.258521	6.58393	9.94515	0.0263814
FBgn0051910	0.266348	6.05722	9.1811	0.0353826
FBgn0051933	0.288219	5.32873	11.3362	0.01629
FBgn0051973	-0.527212	4.86832	15.5988	0.00311478
FBgn0051989	0.325163	5.23386	21.0693	0.000401275
FBgn0052081	0.21858	6.74896	8.68355	0.0419665
FBgn0052082	-0.328306	6.39671	17.8869	0.00128935
FBgn0052141	0.279189	6.18554	11.5451	0.0150673
FBgn0052246	0.483344	2.54176	10.5264	0.0215377
FBgn0052284	-0.810307	1.8119	9.00206	0.0377546
FBgn0052301	0.647233	3.35408	31.1479	5.26018e-06
FBgn0052305	0.43323	3.96734	17.1171	0.00173789
FBgn0052382	-0.831282	3.70581	40.8336	1.37449e-07
FBgn0052437	0.307359	7.01311	17.1466	0.00171897
FBgn0052486	-0.229452	7.38501	10.7765	0.0196846
FBgn0052487	0.319483	3.68117	9.03208	0.0373823
FBgn0052687	0.358918	7.70446	14.758	0.00439217
FBgn0052750	-0.519811	3.06763	12.2858	0.0113891
FBgn0052971	0.53052	3.0222	13.7125	0.00652401
FBgn0052985	-0.278268	4.72911	9.23891	0.0346548
FBgn0053056	-0.526031	5.29779	36.3095	6.40231e-07
FBgn0053107	0.375175	3.11199	9.07778	0.0370406
FBgn0053192	-0.941585	3.04123	12.1943	0.0117603
FBgn0053203	-0.260393	5.2925	12.7362	0.00961753
FBgn0053296	0.382546	4.82116	14.8752	0.00422747
FBgn0053301	-0.557344	5.02683	10.8912	0.0190419
FBgn0053346	0.446536	6.06085	21.0953	0.000399231
FBgn0053514	0.388693	4.82452	12.4439	0.0107123
FBgn0053519	-0.320652	9.10498	11.2482	0.0166186
FBgn0053530	-0.513792	5.27046	14.2439	0.00535928
FBgn0053556	-0.279186	7.2875	18.882	0.000898001
FBgn0053971	-0.403472	2.86513	11.1435	0.0173812
FBgn0054043	0.342417	5.15571	8.74225	0.0409247
FBgn0062440	-0.287445	4.34028	9.6119	0.0302467
FBgn0066101	0.222965	8.03705	12.1417	0.0119712
FBgn0067102	-0.48154	4.78108	15.9421	0.00273942
FBgn0067317	0.465909	2.57703	12.3701	0.011066
FBgn0082582	-0.229817	8.67359	9.61838	0.030184
FBgn0083141	-0.524555	3.77989	18.2097	0.00112232
FBgn0083167	-0.445479	8.24602	14.5432	0.00470267
FBgn0083919	-0.387448	10.4682	14.947	0.00412444
FBgn0083983	-0.794993	2.52061	25.1095	7.58328e-05
FBgn0085200	0.603124	1.80499	10.5037	0.0217077
FBgn0085201	-0.606582	7.35436	11.0852	0.0177663
FBgn0085210	0.352648	4.00166	11.8681	0.0134113
FBgn0085217	0.325528	4.3154	8.92167	0.0387978
FBgn0085244	-0.564747	4.87811	21.0072	0.000411036
FBgn0085298	0.444577	2.97015	10.702	0.0201763
FBgn0085345	1.06068	3.11777	8.79591	0.0401798
FBgn0085356	-1.06114	2.52906	14.7618	0.00439217
FBgn0085427	-0.209302	6.87195	8.94497	0.0385522
FBgn0085468	-0.338729	7.14319	13.5879	0.0068739
FBgn0086251	0.24231	5.38195	8.64543	0.0425559
FBgn0086357	0.192026	7.64221	8.57513	0.0437341
FBgn0086450	0.299198	5.44261	8.209	0.0499825
FBgn0086613	0.281603	4.16528	10.2577	0.0236319
FBgn0086676	0.41138	7.61277	18.7916	0.00091943
FBgn0086679	0.22621	5.43334	10.4225	0.0222927
FBgn0086680	0.271355	7.20285	12.4878	0.0105138
FBgn0086687	0.289194	11.311	14.4011	0.00500743
FBgn0086768	-0.242332	5.75545	8.5456	0.0441341
FBgn0243512	-0.306315	6.38289	12.3531	0.0111149
FBgn0250732	-0.276894	5.51919	13.8872	0.00615266
FBgn0250841	-0.294347	5.71114	8.90195	0.0391192
FBgn0250876	0.392241	5.31097	25.3057	6.93977e-05
FBgn0259111	0.233542	7.63626	12.0228	0.0126242
FBgn0259164	-0.552656	3.04734	9.23191	0.034724
FBgn0259184	0.264389	5.38152	10.6675	0.0203521
FBgn0259209	-0.46545	8.28024	25.5254	6.36002e-05
FBgn0259243	-0.227915	5.99715	10.9531	0.0187229
FBgn0259247	-0.46862	4.07294	18.2349	0.00112174
FBgn0259712	0.800148	1.53192	19.2966	0.000773284
FBgn0259748	0.429149	5.8499	9.81955	0.0276986
FBgn0259791	0.329044	3.99896	11.4898	0.0153332
FBgn0259896	0.381421	5.88981	9.31384	0.0338163
FBgn0259961	-0.356359	3.84149	10.9809	0.0186132
FBgn0259965	-0.758297	3.83974	39.8805	1.55915e-07
FBgn0259973	-1.35074	4.39343	16.4802	0.00223606
FBgn0260006	-0.359176	4.34523	13.1587	0.00814013
FBgn0260453	0.27583	5.73895	8.83126	0.0398019
FBgn0260462	0.274553	8.84921	18.9583	0.000884742
FBgn0260653	-0.748148	3.94401	18.9567	0.000884742
FBgn0260745	0.202888	9.56932	12.326	0.0112109
FBgn0260746	0.544988	5.54049	16.8664	0.00192148
FBgn0260776	0.242079	6.26508	9.2303	0.034724
FBgn0260855	-0.199593	6.1614	9.65921	0.0297802
FBgn0260936	0.17737	7.42503	10.3019	0.0232564
FBgn0261053	-0.491589	3.54644	17.7437	0.00135556
FBgn0261061	-0.366644	8.4771	14.0873	0.00568383
FBgn0261239	0.319196	5.54872	14.9899	0.00405981
FBgn0261270	-0.248088	4.72926	9.05784	0.0371718
FBgn0261285	-0.203782	6.0505	8.82335	0.0398586
FBgn0261341	-0.53701	3.58144	15.4579	0.00333121
FBgn0261395	0.324203	3.59075	8.50902	0.0447129
FBgn0261396	0.212669	6.70618	9.85997	0.0272588
FBgn0261529	0.261077	6.92036	8.86712	0.0392758
FBgn0261549	-0.256476	8.12456	8.25765	0.0489876
FBgn0261565	-0.209578	8.73194	10.8165	0.0194599
FBgn0261611	-0.605877	5.18673	40.2309	1.55915e-07
FBgn0261647	-0.231471	6.25122	10.8448	0.0193674
FBgn0261789	-0.372874	3.22527	8.99108	0.0378837
FBgn0261802	-0.263093	7.062	14.1033	0.0056527
FBgn0261808	-0.369762	5.85739	17.6913	0.00137967
FBgn0261859	-0.324985	6.81689	14.4897	0.00480753
FBgn0261862	0.300881	8.23208	11.2744	0.0165453
FBgn0261932	-0.790157	2.23025	17.3825	0.00156148
FBgn0261955	-0.407005	9.87513	11.6873	0.0144786
FBgn0262002	0.258667	7.07315	14.7687	0.00439217
FBgn0262007	1.46366	5.30672	9.70385	0.0291079
FBgn0262473	0.223508	6.19471	9.2003	0.0351549
FBgn0262475	0.196305	6.92374	8.52156	0.0444582
FBgn0262477	-0.408898	4.49905	11.9313	0.0131066
FBgn0262559	-0.462255	9.56811	13.962	0.00600277
FBgn0262566	0.266167	4.92919	10.4559	0.0220397
FBgn0262599	-0.722082	3.22996	13.0604	0.00844809
FBgn0262619	0.492586	2.89794	14.7757	0.00439217
FBgn0262875	0.963678	2.57587	30.7897	6.19987e-06
FBgn0263006	-0.394601	12.7431	18.8812	0.000898001
FBgn0263024	-0.448581	3.38193	11.5013	0.0153315
FBgn0263025	-0.481379	3.38726	18.8983	0.000898001
FBgn0263027	0.369384	4.50332	15.71	0.0030211
FBgn0263086	-0.564126	4.48613	15.3079	0.00355449
FBgn0263132	-0.512816	2.27439	11.8744	0.0133952
FBgn0263256	-0.272903	5.70725	16.4944	0.00223256
FBgn0263260	-0.359012	5.35519	18.6462	0.000969342
FBgn0263321	-0.613612	3.82989	11.024	0.0182594
FBgn0263490	0.295376	5.99515	9.99699	0.0259242
FBgn0263761	0.434227	5.27482	10.3827	0.0226656
FBgn0263980	-0.307611	8.20542	16.2881	0.00240365
FBgn0263994	-0.258797	5.35541	8.65173	0.0425186
FBgn0264002	-0.391122	3.97033	14.6094	0.00461389
FBgn0264298	0.32245	4.23531	11.5705	0.0149547
FBgn0264326	0.411955	2.95835	11.6496	0.0146972
FBgn0264340	0.376188	3.85094	10.339	0.0229055
FBgn0264695	-0.549727	11.9308	23.8164	0.000131312
FBgn0264754	-0.400873	7.44578	23.6172	0.000139432
FBgn0264908	-0.290863	6.37481	8.35253	0.0473562
FBgn0265045	-0.586775	9.65249	28.0011	2.25572e-05
FBgn0265048	0.248204	6.12855	9.27663	0.0343057
FBgn0265180	-0.273999	7.02517	16.546	0.00219695
FBgn0265184	-0.728864	1.32036	10.9313	0.0188055
FBgn0265187	0.200302	5.50545	8.83841	0.0397491

## Sheet: TableS1-pop.5
Name	Diff (logFC)	Avg. (logCPM)	LR	padj
dsim_PG00014	0.492973	2.12244	10.8085	0.0157847
dsim_PG00016	0.29201	4.82931	8.99849	0.0319736
dsim_PG00018	-0.623956	3.21484	30.0079	5.93748e-06
dsim_PG00029	-0.258751	8.3985	10.3498	0.0190179
dsim_PG00036	-0.358499	5.44382	11.0255	0.0145197
dsim_PG00054	0.363513	9.93991	15.9468	0.00186284
dsim_PG00062	0.363457	3.66946	8.87553	0.033646
dsim_PG00072	0.223268	8.9831	9.56227	0.0257034
dsim_PG00073	-0.683772	1.83816	8.14394	0.0447841
dsim_PG00086	0.687262	5.08149	50.5762	7.26859e-10
dsim_PG00097	0.398843	4.76595	11.9444	0.00984804
dsim_PG00105	0.521428	1.62771	7.86933	0.0495451
dsim_PG00108	0.417819	3.36375	11.0722	0.0142484
dsim_PG00114	0.378048	9.67236	11.4932	0.0119905
dsim_PG00135	-0.778337	1.57228	13.3483	0.00549951
dsim_PG00141	0.582518	3.88903	17.0252	0.00121944
dsim_PG00160	-1.21364	2.75597	23.9984	6.8378e-05
dsim_PG00177	-0.697917	7.08749	10.9124	0.0150985
dsim_PG00186	0.398155	2.41575	8.13288	0.0449714
dsim_PG00225	0.321457	11.4552	10.9368	0.0149243
dsim_PG00230	-0.777534	1.62412	9.38105	0.027707
dsim_PG00244	-0.98424	3.35911	17.7569	0.000904941
dsim_PG00246	0.719371	1.94556	20.0586	0.00035666
dsim_PG00256	-0.501226	2.03464	8.81334	0.034514
dsim_PG00261	-1.60097	4.38759	16.4806	0.00151386
FBgn0000024	-0.3311	6.80835	13.2743	0.00568744
FBgn0000036	-0.666043	1.81378	7.93425	0.0485466
FBgn0000045	-0.740756	10.0688	15.2613	0.00251038
FBgn0000046	-0.315295	8.45812	18.6748	0.000596935
FBgn0000047	-1.25368	8.09318	20.1301	0.000351309
FBgn0000053	0.632574	6.82101	13.398	0.0053878
FBgn0000055	0.808444	11.5811	22.4277	0.000134413
FBgn0000063	0.434199	3.62222	12.6065	0.00752068
FBgn0000064	-0.193322	12.2826	8.23691	0.0430973
FBgn0000092	0.831076	3.57526	20.0973	0.000354372
FBgn0000108	-0.241796	7.96649	9.00205	0.0319464
FBgn0000241	-0.342976	3.50102	8.84006	0.0341219
FBgn0000313	-0.274534	8.82422	19.3776	0.00045702
FBgn0000326	0.230889	5.03406	8.3882	0.0407939
FBgn0000448	-0.479549	4.77769	22.1727	0.000150916
FBgn0000463	0.911507	3.59677	83.7376	3.04543e-16
FBgn0000477	0.459011	5.266	24.6382	5.28803e-05
FBgn0000492	0.420106	3.48528	13.4866	0.00524494
FBgn0000497	-0.673892	3.90921	16.3228	0.00160853
FBgn0000527	-0.277804	5.46075	10.7935	0.0158673
FBgn0000536	0.294842	7.12524	24.4901	5.59159e-05
FBgn0000543	-0.235576	4.49824	7.91348	0.0488414
FBgn0000546	-0.303674	5.11389	9.66733	0.0248923
FBgn0000557	-0.240064	8.80603	11.0838	0.0141806
FBgn0000565	-0.459444	6.60271	15.9504	0.00186284
FBgn0000566	0.311417	5.31855	8.06139	0.046292
FBgn0000658	-0.746378	2.32492	16.3248	0.00160853
FBgn0000667	-0.474006	9.03446	22.077	0.000155726
FBgn0001098	-0.327032	9.00815	16.0338	0.00180165
FBgn0001114	0.313265	7.43808	9.76848	0.023952
FBgn0001137	0.290451	4.89243	8.12925	0.0449769
FBgn0001186	-0.229617	8.7287	13.5555	0.00511645
FBgn0001208	0.409062	8.13082	13.5499	0.0051212
FBgn0001218	-0.296979	9.2331	16.8371	0.00132249
FBgn0001228	0.349154	4.60324	13.7307	0.00484925
FBgn0001229	-0.616217	1.39063	9.22222	0.0292893
FBgn0001247	0.165456	6.77426	8.31492	0.0420156
FBgn0001248	0.254911	8.63289	10.2945	0.0194183
FBgn0001258	0.432631	5.83284	21.3727	0.000206906
FBgn0001285	-0.760264	4.62328	9.32938	0.0282402
FBgn0001624	-0.313935	7.25858	13.7635	0.00478575
FBgn0001991	-0.304696	7.1336	11.7582	0.0106797
FBgn0002565	2.26773	8.59123	10.0234	0.0215273
FBgn0002645	-0.277103	7.37591	7.90745	0.0489394
FBgn0002719	0.473375	9.18908	29.5288	6.7487e-06
FBgn0002772	-0.610593	9.44298	17.8806	0.000856594
FBgn0002773	-0.913483	10.0235	29.9862	5.93748e-06
FBgn0002789	-0.214387	8.156	9.6852	0.0247219
FBgn0002869	-1.29055	3.30014	7.93295	0.0485466
FBgn0002930	0.299146	7.22417	15.3103	0.00245838
FBgn0002945	0.339278	4.74583	12.6278	0.00744891
FBgn0003067	1.10678	9.46709	33.2152	1.53338e-06
FBgn0003068	0.306356	6.40133	15.5334	0.00223491
FBgn0003090	-0.314316	3.63533	8.31352	0.0420156
FBgn0003116	0.348415	4.19937	14.524	0.00349595
FBgn0003149	-0.535667	10.0919	30.4198	5.20962e-06
FBgn0003231	0.213009	9.0254	10.3516	0.0190179
FBgn0003249	-0.205352	6.91747	9.96388	0.022035
FBgn0003301	-0.235701	7.01107	9.4216	0.0271966
FBgn0003308	0.469005	5.29179	12.2765	0.00854006
FBgn0003326	0.560077	5.18833	49.7944	1.02249e-09
FBgn0003360	-0.431722	10.9792	16.8505	0.00131716
FBgn0003366	0.223293	6.57854	8.05185	0.0464481
FBgn0003386	-0.294218	3.99062	8.31107	0.0420156
FBgn0003499	-0.57433	4.3354	22.5187	0.000129675
FBgn0003507	0.293256	5.92154	12.5578	0.00762229
FBgn0003520	-0.248177	6.94652	12.3682	0.00824466
FBgn0003721	-0.466476	9.4507	22.6153	0.000126053
FBgn0003731	0.335349	6.61652	27.8535	1.35635e-05
FBgn0003861	-0.289607	9.09579	18.2023	0.000740938
FBgn0003863	0.325334	11.3854	12.1974	0.00881023
FBgn0003867	0.26245	5.45024	9.64363	0.0250517
FBgn0003997	-0.622854	4.34964	39.8165	9.48652e-08
FBgn0004028	-0.58115	9.61674	34.1701	1.02179e-06
FBgn0004057	0.356602	7.86652	21.9964	0.000160913
FBgn0004066	0.226619	6.48683	10.8041	0.0158
FBgn0004108	-0.303401	4.29026	10.1412	0.0205927
FBgn0004117	-0.533271	9.86121	30.0591	5.86712e-06
FBgn0004169	-0.60682	10.1658	40.2591	7.99231e-08
FBgn0004242	-0.293253	8.79453	7.88912	0.0492758
FBgn0004368	-0.284781	6.25277	11.7912	0.0105651
FBgn0004456	0.19965	5.78206	7.97392	0.0480367
FBgn0004507	-0.456509	10.2895	20.0879	0.000354372
FBgn0004512	0.367437	7.49877	21.8406	0.000171701
FBgn0004516	-0.263917	7.37824	14.4172	0.0036463
FBgn0004575	-0.378583	6.95881	20.715	0.000272293
FBgn0004620	-0.471725	3.29738	13.366	0.00545875
FBgn0004622	-0.408195	2.62268	8.31166	0.0420156
FBgn0004629	0.418447	8.44166	8.80422	0.0346499
FBgn0004654	0.422993	8.01185	12.2893	0.0084963
FBgn0004784	-0.240307	6.88908	8.95052	0.0325384
FBgn0004795	0.209872	6.05009	8.79794	0.0346952
FBgn0004913	0.326441	5.11211	17.5481	0.000977307
FBgn0005278	0.293246	8.3272	18.9338	0.000538342
FBgn0005586	-0.217032	6.51331	8.8544	0.0339878
FBgn0005633	-0.860257	7.57483	20.0631	0.00035666
FBgn0010015	-0.32348	4.50212	9.46617	0.0267365
FBgn0010052	0.496386	2.44851	9.25731	0.0290255
FBgn0010217	-0.367679	11.5193	15.5796	0.00219517
FBgn0010225	0.371167	9.57031	11.9219	0.00995092
FBgn0010226	-0.308151	9.13797	26.2032	2.80309e-05
FBgn0010228	0.31419	7.10282	22.9257	0.000114163
FBgn0010342	-0.338041	3.37436	9.83703	0.0231917
FBgn0010399	-0.328464	3.92981	13.2571	0.00570627
FBgn0010417	-0.298347	4.82073	13.5976	0.00503386
FBgn0010424	-0.360798	4.13342	10.375	0.018812
FBgn0010425	-0.82015	8.14884	9.59067	0.0254003
FBgn0010470	0.166292	7.12403	7.94138	0.0485466
FBgn0010482	-0.350744	8.74413	13.6301	0.00497876
FBgn0010531	-0.404695	3.51481	11.553	0.0116666
FBgn0010591	0.231119	5.90022	8.71758	0.035762
FBgn0010607	-0.430041	2.33699	9.71211	0.0244531
FBgn0010808	-0.304704	6.24047	11.008	0.0145744
FBgn0010905	-0.276299	7.10617	13.9048	0.00448716
FBgn0011204	-0.252294	6.83148	12.9362	0.00653182
FBgn0011205	0.299205	8.02434	20.9739	0.000243639
FBgn0011211	-0.442964	11.247	13.2347	0.00575238
FBgn0011276	0.367802	4.2007	11.6071	0.0113686
FBgn0011289	0.184855	6.36327	8.16334	0.0444633
FBgn0011361	-0.33189	7.39582	9.45289	0.0268511
FBgn0011556	-0.377849	4.57039	14.2286	0.00394621
FBgn0011566	-0.354083	3.50016	11.4484	0.0121862
FBgn0011591	-0.307651	4.26021	14.9049	0.00290207
FBgn0011592	-0.263348	4.76014	7.92785	0.0485466
FBgn0011596	0.202005	6.42094	8.32036	0.0419672
FBgn0011694	-0.359644	10.0357	12.8696	0.00669172
FBgn0011695	0.378206	9.92915	12.7593	0.00700166
FBgn0011704	0.432979	3.77764	16.1856	0.00170082
FBgn0011742	0.160896	6.62259	9.14371	0.0303315
FBgn0012034	0.560705	9.32527	16.7825	0.00134486
FBgn0012036	0.35347	8.94008	17.2656	0.00110877
FBgn0013334	-0.356886	8.18791	18.6405	0.000603334
FBgn0013342	-0.201652	8.28772	10.6768	0.0167069
FBgn0013770	0.184574	9.15576	8.2879	0.0423455
FBgn0013771	0.247545	5.82341	9.51136	0.0262374
FBgn0013949	0.422049	4.92603	11.0178	0.0145197
FBgn0014000	0.259629	5.68427	11.7493	0.0107038
FBgn0014391	-0.428397	8.28064	17.0373	0.00121944
FBgn0014396	0.215906	9.25681	12.2544	0.00862587
FBgn0014417	0.471829	4.12932	12.4014	0.00813603
FBgn0014455	0.452601	6.07433	16.7918	0.00134228
FBgn0014859	-0.461023	3.30476	9.59816	0.0254003
FBgn0014869	-0.398821	8.55761	13.0633	0.00618331
FBgn0015522	0.311238	5.57261	9.87749	0.0227731
FBgn0015541	-0.298414	6.76035	18.7187	0.00058955
FBgn0015544	-0.248139	4.993	8.29856	0.0422223
FBgn0015575	0.264926	7.54262	11.2688	0.0130926
FBgn0015576	0.325614	6.58632	20.0323	0.000358451
FBgn0015600	-0.197395	8.53434	12.8718	0.00669172
FBgn0015714	0.388401	5.27584	12.9069	0.00660057
FBgn0015805	0.386213	4.93122	23.9568	6.94149e-05
FBgn0015924	0.298805	7.21397	19.9541	0.000370178
FBgn0016031	0.251487	7.40137	9.53514	0.0260548
FBgn0016075	-0.391089	7.72291	9.61922	0.0252827
FBgn0016120	-0.386022	8.66279	15.3693	0.00239477
FBgn0016684	0.373736	5.92136	10.8565	0.015493
FBgn0016696	0.165731	6.70466	8.04271	0.0465948
FBgn0016975	-0.23091	7.19952	8.28281	0.0423809
FBgn0017418	-0.29428	7.70655	13.2656	0.00569147
FBgn0019886	0.204721	8.18676	13.0372	0.00624649
FBgn0019932	0.355325	6.30601	19.773	0.000396652
FBgn0019957	-0.270635	8.30225	8.66434	0.0365909
FBgn0020236	0.396862	9.70092	9.37453	0.0277731
FBgn0020269	-0.435781	4.80105	23.4497	8.86952e-05
FBgn0020372	-0.350096	6.12407	22.2441	0.000146225
FBgn0020385	0.599076	7.34785	9.2555	0.0290255
FBgn0020389	-0.295519	4.15063	9.06043	0.0312512
FBgn0020521	-0.359783	6.70748	30.4804	5.12053e-06
FBgn0020545	0.434997	6.68949	25.8246	3.22453e-05
FBgn0020912	0.275306	5.22178	9.47884	0.0266126
FBgn0021953	0.197386	8.08415	11.8622	0.0102408
FBgn0022213	0.285108	4.84009	15.0589	0.00270695
FBgn0022355	1.29579	10.4447	18.9882	0.000527092
FBgn0022893	-0.307389	6.14373	22.9006	0.000114944
FBgn0023000	0.514641	2.86564	11.4227	0.0123167
FBgn0023083	-0.285386	5.99072	12.7712	0.00698813
FBgn0023524	-0.488718	3.61141	20.2104	0.000339929
FBgn0023541	-1.10295	4.95265	26.9402	2.01976e-05
FBgn0023542	0.261975	4.52717	11.2389	0.0132679
FBgn0024191	-0.354718	3.60089	10.9935	0.0146204
FBgn0024289	1.75766	7.4158	21.9708	0.000162186
FBgn0024294	-0.7193	3.19646	29.4448	6.96856e-06
FBgn0024352	-0.207187	6.364	10.9841	0.0146546
FBgn0024957	0.27147	7.09822	13.7025	0.00488118
FBgn0024963	-0.26525	7.85527	9.44835	0.0268511
FBgn0024989	-0.51945	2.16953	11.9101	0.00999738
FBgn0025360	0.417925	4.51105	20.9253	0.000246311
FBgn0025391	-0.293082	3.56353	9.97896	0.0219395
FBgn0025592	0.422033	5.98316	26.1392	2.85368e-05
FBgn0025595	0.356183	5.67057	13.8451	0.00460221
FBgn0025680	0.293734	6.51411	16.4885	0.00151386
FBgn0025683	0.214733	9.70337	12.5721	0.00762134
FBgn0025686	0.425401	3.22335	8.44365	0.039969
FBgn0025687	0.529622	4.75	10.7804	0.0159336
FBgn0025726	-0.348755	7.92041	10.2018	0.0201267
FBgn0025807	-0.539556	2.61411	12.8534	0.00671449
FBgn0026059	-0.204565	7.57928	9.95567	0.0221052
FBgn0026061	-0.219363	6.88548	7.93491	0.0485466
FBgn0026077	-0.89763	4.51027	51.1714	5.74137e-10
FBgn0026079	-0.302883	4.01355	9.23417	0.0291982
FBgn0026086	-0.257235	7.13029	9.15938	0.030107
FBgn0026317	-0.298445	5.78739	19.1273	0.00050121
FBgn0026380	0.18815	6.85131	9.0746	0.0311136
FBgn0026409	-0.262895	9.58246	19.8588	0.000384118
FBgn0026415	0.230146	9.2674	11.0933	0.0141301
FBgn0026438	-0.224896	6.83895	11.0187	0.0145197
FBgn0026576	0.468304	7.01986	37.3523	2.59255e-07
FBgn0026598	-0.578233	2.74042	13.9149	0.00448243
FBgn0026679	0.255673	3.97726	8.54479	0.0383511
FBgn0026721	0.349567	7.17587	16.4022	0.00156432
FBgn0026876	-0.596109	1.49291	8.17109	0.0443318
FBgn0027080	-0.503339	5.21912	37.9323	2.02455e-07
FBgn0027091	0.232523	4.87149	10.4562	0.0181759
FBgn0027291	-0.533305	9.44872	22.0724	0.000155726
FBgn0027330	0.342503	3.00653	8.97872	0.0321706
FBgn0027550	0.318989	5.59538	16.2201	0.00168395
FBgn0027552	0.357735	7.53812	17.5913	0.000964721
FBgn0027560	0.23421	10.4925	14.3129	0.00381474
FBgn0027570	0.180268	5.40516	7.8652	0.0495675
FBgn0027579	0.454671	7.64239	13.9097	0.00448523
FBgn0027580	0.408342	9.35515	27.4455	1.60766e-05
FBgn0027585	-0.18791	7.27037	8.11831	0.0451611
FBgn0027590	0.283783	8.27532	8.76934	0.0352059
FBgn0027596	-0.204793	7.17966	11.6827	0.0110038
FBgn0027600	-1.28229	3.65288	51.1582	5.74137e-10
FBgn0027608	-0.239516	7.55655	17.6857	0.000929983
FBgn0027785	-0.310835	7.39528	9.20023	0.029509
FBgn0027793	-0.54917	2.36922	13.643	0.00496481
FBgn0027932	-0.364133	8.08902	22.6669	0.000125872
FBgn0028325	-0.259685	7.92242	10.9956	0.0146204
FBgn0028342	-0.417522	8.60118	10.7003	0.0165195
FBgn0028424	0.263808	6.31412	9.09441	0.0309161
FBgn0028433	-0.217233	7.08782	8.45816	0.0397318
FBgn0028476	-0.225765	6.57924	9.96666	0.022035
FBgn0028480	0.258493	8.7875	17.3046	0.00109313
FBgn0028482	-0.372369	6.11401	22.5811	0.000126998
FBgn0028500	-0.254826	6.46277	17.5285	0.000984204
FBgn0028509	-0.272471	6.76669	11.354	0.0126219
FBgn0028526	0.534335	8.36234	16.1423	0.00173535
FBgn0028539	0.180457	6.51979	9.27886	0.0287897
FBgn0028542	0.49663	3.26647	16.3829	0.00157592
FBgn0028569	0.328036	4.43435	11.4836	0.0120139
FBgn0028573	-0.767254	2.18488	26.9224	2.0204e-05
FBgn0028670	-0.262436	8.00039	19.5583	0.000431091
FBgn0028685	0.235502	6.14887	12.4807	0.00787316
FBgn0028686	0.224632	6.21706	12.9224	0.00656671
FBgn0028687	0.217585	7.12561	15.1656	0.00259572
FBgn0028703	-0.294234	6.55854	22.6306	0.000126053
FBgn0028841	0.617903	2.89232	11.4534	0.0121837
FBgn0028875	-0.594878	3.48583	7.90509	0.0489394
FBgn0028879	-0.241109	4.68545	8.18472	0.0440423
FBgn0028916	-0.209374	5.354	7.87452	0.0494913
FBgn0028920	0.601289	8.78975	11.418	0.0123283
FBgn0028936	0.427291	4.0158	10.5393	0.0175378
FBgn0028939	-0.55524	2.34621	8.5726	0.0380194
FBgn0028950	-0.934279	5.02523	34.1792	1.02179e-06
FBgn0028984	0.278426	6.21777	10.0961	0.0208835
FBgn0029093	0.245025	8.55638	13.419	0.0053693
FBgn0029134	0.190888	6.86553	7.97217	0.0480367
FBgn0029174	0.288134	6.21895	19.7319	0.000400219
FBgn0029507	0.2417	6.27158	10.446	0.0182507
FBgn0029573	0.48043	2.26727	10.0313	0.0214622
FBgn0029689	0.31897	5.24741	14.642	0.00331268
FBgn0029765	-0.320796	4.77985	13.6	0.00503386
FBgn0029766	0.451826	6.19507	8.4309	0.0400469
FBgn0029791	-0.338426	3.52045	10.6161	0.017069
FBgn0029814	-0.233871	6.63195	11.3939	0.0124312
FBgn0029827	-0.594879	4.00796	21.0657	0.00023452
FBgn0029831	0.889922	6.06015	15.5011	0.00226176
FBgn0029868	-0.327086	7.28251	12.5681	0.00762134
FBgn0029882	-0.358207	5.25376	21.5645	0.000191097
FBgn0029898	0.533484	6.96815	30.1385	5.73102e-06
FBgn0029969	0.295116	5.68585	10.5542	0.0174533
FBgn0029975	0.264385	8.00526	15.2529	0.00251535
FBgn0030030	-0.316971	6.12712	14.6271	0.0033311
FBgn0030051	0.433854	3.76466	11.717	0.0108559
FBgn0030098	0.529342	7.79685	10.5921	0.0171468
FBgn0030105	2.18542	6.09961	24.0145	6.8378e-05
FBgn0030157	0.626812	5.9916	41.8447	3.94532e-08
FBgn0030189	0.432798	4.42056	20.3575	0.000317669
FBgn0030300	0.361535	5.34217	14.0739	0.0042012
FBgn0030339	0.261793	4.9655	10.2106	0.0200703
FBgn0030350	0.48441	3.53029	12.1811	0.00886589
FBgn0030361	-0.526747	2.90582	16.6391	0.00141676
FBgn0030362	0.367853	8.18403	21.7731	0.000175959
FBgn0030384	0.253945	4.63343	8.01255	0.0471757
FBgn0030425	0.582648	6.29731	61.0026	7.68066e-12
FBgn0030478	0.253066	7.67262	9.07039	0.0311507
FBgn0030479	-0.225003	5.72451	9.45041	0.0268511
FBgn0030484	0.422038	7.96105	29.5308	6.7487e-06
FBgn0030505	-0.320263	6.23912	13.1709	0.00588311
FBgn0030509	-1.23651	1.6609	17.243	0.00111849
FBgn0030558	0.662975	6.74883	20.9956	0.000242067
FBgn0030589	-0.253266	5.5968	10.175	0.0203275
FBgn0030592	-0.581472	1.67008	8.57591	0.0380194
FBgn0030605	-0.313746	6.65022	9.11906	0.0305707
FBgn0030607	0.881163	4.10879	41.9903	3.8032e-08
FBgn0030608	0.204523	8.69211	9.76066	0.0240241
FBgn0030679	-0.293948	6.84052	11.7655	0.0106632
FBgn0030706	-0.239794	5.53592	8.68482	0.0362198
FBgn0030723	-0.334282	3.6829	9.63019	0.0251935
FBgn0030745	-0.561331	6.80547	28.2393	1.15568e-05
FBgn0030773	-0.307029	6.35174	10.6624	0.0167894
FBgn0030774	-0.509826	4.69925	20.0948	0.000354372
FBgn0030776	-0.453683	5.37939	17.9093	0.000846634
FBgn0030810	-0.317636	5.16422	10.339	0.0191034
FBgn0030828	0.393456	9.68578	31.5633	3.20153e-06
FBgn0030878	0.317026	4.23619	9.23966	0.0291774
FBgn0030897	-0.329427	7.215	10.4914	0.017907
FBgn0030985	0.359847	4.68451	12.0074	0.00955227
FBgn0031002	0.323849	5.73339	12.3328	0.00835761
FBgn0031021	-0.303515	7.33485	9.04928	0.0313728
FBgn0031037	-0.437134	7.80362	19.7551	0.000398705
FBgn0031097	-0.83509	2.52753	18.4049	0.000670831
FBgn0031126	0.472232	5.17406	19.0276	0.000520178
FBgn0031148	0.337594	5.56938	8.56998	0.0380194
FBgn0031176	0.4064	9.28527	8.3607	0.0412916
FBgn0031187	-0.193374	7.83904	8.64158	0.0369734
FBgn0031228	-0.252647	6.7972	10.8144	0.0157578
FBgn0031264	-0.763321	4.79207	34.1082	1.02179e-06
FBgn0031267	-0.347871	3.57829	11.5932	0.0114352
FBgn0031288	-1.16805	2.35301	36.7457	3.20502e-07
FBgn0031294	-0.271058	9.61288	7.89226	0.0492358
FBgn0031298	-0.266074	5.91194	13.1554	0.00592041
FBgn0031299	0.255749	5.59372	12.4247	0.0080696
FBgn0031308	-0.617503	2.71188	14.8275	0.00301646
FBgn0031313	0.220658	7.04987	8.28492	0.0423734
FBgn0031327	0.347636	6.21774	14.3108	0.00381474
FBgn0031414	-0.721577	6.44819	47.6357	2.91208e-09
FBgn0031417	0.613558	6.04255	36.4511	3.59052e-07
FBgn0031430	0.346576	4.39321	13.0168	0.00629101
FBgn0031449	0.280639	8.29449	13.8457	0.00460221
FBgn0031453	0.230837	8.79546	8.74568	0.0354765
FBgn0031468	0.418404	3.28008	13.0449	0.00623247
FBgn0031469	0.569359	1.57449	10.1145	0.0208109
FBgn0031488	0.622703	4.06146	42.8921	2.59814e-08
FBgn0031515	0.766475	4.96565	72.0479	5.66041e-14
FBgn0031516	0.234668	5.05988	8.27874	0.0424345
FBgn0031518	0.413036	4.03663	11.7828	0.0105819
FBgn0031522	0.425468	5.14163	8.2331	0.0430973
FBgn0031538	0.242137	6.10079	13.9417	0.00443828
FBgn0031561	0.598476	7.44438	20.5281	0.000298802
FBgn0031564	-0.864562	2.69064	30.5092	5.12053e-06
FBgn0031590	0.170084	7.165	9.48027	0.0266126
FBgn0031649	-0.224358	4.86128	7.9425	0.0485466
FBgn0031689	0.664343	6.93474	9.59156	0.0254003
FBgn0031692	-0.514773	4.87257	25.0287	4.47709e-05
FBgn0031703	0.356581	5.86699	21.1398	0.000228899
FBgn0031711	0.295152	4.88105	16.2051	0.00168801
FBgn0031753	0.468264	2.53084	10.314	0.0193074
FBgn0031791	0.350351	3.91981	11.4517	0.0121837
FBgn0031808	-0.578248	3.41941	19.5047	0.000436213
FBgn0031860	0.429922	5.27018	9.73769	0.0242476
FBgn0031869	-0.426782	6.313	21.6994	0.000180011
FBgn0031883	0.183738	7.05941	9.69556	0.0246133
FBgn0031886	-0.465613	2.33061	9.529	0.0260797
FBgn0031908	-0.229895	7.30471	10.5184	0.0176714
FBgn0031912	-0.272833	9.44899	14.2254	0.00394621
FBgn0031913	0.546222	7.19888	34.1256	1.02179e-06
FBgn0031930	-0.644267	2.98067	8.42909	0.0400469
FBgn0031935	0.287983	5.31828	10.3119	0.0193074
FBgn0031942	-3.18412	4.78568	23.4477	8.86952e-05
FBgn0031968	-0.48165	4.4914	17.1668	0.0011462
FBgn0031969	-0.182934	6.42915	9.44721	0.0268511
FBgn0031975	-0.27452	4.89973	10.1449	0.0205785
FBgn0032029	0.332431	5.92586	21.9259	0.000165132
FBgn0032075	0.177661	7.86276	8.05877	0.0463152
FBgn0032076	0.624564	5.50417	8.07417	0.0460103
FBgn0032079	0.257969	5.71473	12.399	0.00813603
FBgn0032082	0.66205	1.57822	10.1608	0.0204563
FBgn0032111	0.282325	4.15398	8.72189	0.0357151
FBgn0032129	-0.261188	8.22004	8.27254	0.0425378
FBgn0032157	0.202555	6.49146	8.94533	0.0325675
FBgn0032167	0.259546	6.24753	12.4202	0.00807472
FBgn0032171	0.369262	3.75506	14.5184	0.00349595
FBgn0032193	0.368665	3.85536	10.3044	0.0193594
FBgn0032222	-0.238969	6.34896	10.4336	0.0183491
FBgn0032224	0.329856	4.11065	14.3272	0.00380708
FBgn0032242	0.176358	7.34511	8.50194	0.0389847
FBgn0032271	0.365256	4.87439	18.1671	0.000752167
FBgn0032285	0.625122	7.55416	32.4987	2.04092e-06
FBgn0032287	0.578785	4.95832	25.9632	3.04991e-05
FBgn0032292	0.298719	5.30171	15.67	0.00210598
FBgn0032330	0.213816	5.55032	8.98977	0.0320639
FBgn0032363	0.206275	6.83502	10.1157	0.0208109
FBgn0032373	-0.514263	5.76124	44.3263	1.36197e-08
FBgn0032387	0.723	4.73519	8.14812	0.044767
FBgn0032394	0.254472	7.17436	11.6555	0.0111211
FBgn0032414	-0.846391	2.10245	24.3618	5.85456e-05
FBgn0032429	0.237188	5.31746	10.4887	0.0179083
FBgn0032433	0.41547	6.85677	26.4108	2.54295e-05
FBgn0032507	0.601389	3.86735	15.2244	0.002541
FBgn0032522	0.364999	4.0536	12.8943	0.00662842
FBgn0032530	0.263359	5.6431	11.3828	0.0124661
FBgn0032601	0.377916	4.20538	12.654	0.00737219
FBgn0032615	0.685672	3.08872	13.9821	0.00437254
FBgn0032637	0.23477	6.86643	9.84838	0.0230781
FBgn0032665	0.357501	3.95368	10.7109	0.0164726
FBgn0032690	0.300465	4.58891	13.6671	0.00493218
FBgn0032706	-0.378926	5.95882	22.8116	0.000119639
FBgn0032719	0.280115	3.80077	8.23287	0.0430973
FBgn0032726	1.15067	6.16657	12.1205	0.0090966
FBgn0032774	0.292331	7.42906	13.437	0.00534078
FBgn0032800	-0.290769	3.97799	10.275	0.0195002
FBgn0032820	0.553519	6.14502	7.92777	0.0485466
FBgn0032835	0.312781	7.018	10.67	0.0167451
FBgn0032839	0.459617	6.42101	18.7732	0.000578708
FBgn0032886	-0.249362	5.73401	13.1811	0.00587358
FBgn0032899	-0.240621	5.78568	10.0846	0.0209861
FBgn0032904	0.509019	6.05712	27.4339	1.60766e-05
FBgn0032908	0.844067	4.33177	29.6013	6.65628e-06
FBgn0032913	0.292558	8.1328	11.7965	0.0105622
FBgn0032946	-0.441089	9.04889	17.9101	0.000846634
FBgn0032961	-0.19325	6.11288	8.42727	0.0400469
FBgn0033054	-0.220681	5.47939	8.57527	0.0380194
FBgn0033075	0.421891	5.32379	20.043	0.00035801
FBgn0033079	0.28889	5.18627	9.51232	0.0262374
FBgn0033130	0.340023	4.43695	11.3213	0.0128058
FBgn0033132	-0.278253	5.91552	8.33882	0.0416257
FBgn0033162	0.299114	5.30597	9.23197	0.0292001
FBgn0033170	0.758509	4.49811	30.3016	5.43968e-06
FBgn0033179	0.218604	6.32515	9.90254	0.022548
FBgn0033184	0.241264	5.99823	12.1025	0.00913824
FBgn0033188	-0.415003	7.75605	26.0787	2.92029e-05
FBgn0033196	0.209197	6.95882	11.4012	0.0124018
FBgn0033205	0.255127	5.36748	15.2133	0.00254453
FBgn0033208	-0.292499	3.77738	9.9982	0.0217674
FBgn0033214	0.447421	4.25964	22.6175	0.000126053
FBgn0033215	-0.687741	2.49827	14.5469	0.00346768
FBgn0033225	-0.274046	4.87526	9.60113	0.0254003
FBgn0033238	0.188292	7.39676	7.97537	0.0480367
FBgn0033246	0.414841	10.3864	21.3555	0.000207717
FBgn0033250	-0.267152	6.78938	13.7083	0.00488118
FBgn0033320	0.258594	6.59936	9.7555	0.0240614
FBgn0033373	0.578887	5.49679	60.1152	1.07156e-11
FBgn0033387	0.418941	5.99987	25.861	3.18981e-05
FBgn0033391	-0.252938	7.14075	16.2979	0.00162518
FBgn0033400	0.312104	4.43434	15.15	0.00261088
FBgn0033446	-0.719155	9.38819	27.3457	1.66743e-05
FBgn0033464	0.397509	5.01655	8.35141	0.0414205
FBgn0033524	0.388066	5.1051	18.761	0.000578708
FBgn0033597	-0.811376	2.1135	15.5179	0.00224754
FBgn0033610	0.243828	5.78506	8.74739	0.0354765
FBgn0033631	-0.201224	6.23896	8.41403	0.040299
FBgn0033657	-0.343145	3.6644	13.3049	0.00560633
FBgn0033706	0.289987	5.57377	13.52	0.00518225
FBgn0033717	0.187575	7.40099	8.59527	0.0377679
FBgn0033728	-1.16053	5.9529	32.7538	1.87938e-06
FBgn0033730	-1.42149	2.32226	70.2943	1.10139e-13
FBgn0033760	-0.415942	4.99043	17.6889	0.000929983
FBgn0033761	0.31866	3.65264	8.0935	0.0456525
FBgn0033775	0.562825	4.00949	29.1721	7.93233e-06
FBgn0033807	-0.580556	5.67453	25.0817	4.3879e-05
FBgn0033814	0.228121	6.98527	11.7257	0.0108224
FBgn0033818	0.235703	6.63247	8.76113	0.0352894
FBgn0033826	0.378519	5.55237	11.3894	0.0124417
FBgn0033844	0.170788	7.9365	8.82266	0.0343835
FBgn0033853	0.321015	7.73067	29.1232	7.95834e-06
FBgn0033872	-0.34899	7.61623	15.9913	0.00182923
FBgn0033913	0.350373	7.01966	11.9979	0.00958501
FBgn0033915	-0.43852	6.60473	36.1648	3.98901e-07
FBgn0033917	-0.515723	3.02065	12.5144	0.00777349
FBgn0033949	0.533289	2.83968	10.2005	0.0201267
FBgn0033968	0.448549	3.56321	12.3601	0.00825174
FBgn0033970	-0.301978	4.53221	8.2476	0.0429159
FBgn0033978	0.425641	7.2126	9.01719	0.0318339
FBgn0033980	-0.603036	6.69329	19.3807	0.00045702
FBgn0034063	0.281012	4.57498	8.53435	0.038458
FBgn0034070	-0.24243	5.67248	7.97344	0.0480367
FBgn0034072	-0.294577	6.00879	11.7954	0.0105622
FBgn0034075	-0.21879	6.91145	11.1582	0.0137272
FBgn0034083	0.204426	5.93992	9.03792	0.0315334
FBgn0034084	0.532348	3.68087	25.4372	3.78984e-05
FBgn0034086	0.501843	3.90413	33.8877	1.12393e-06
FBgn0034117	0.779858	5.92407	51.1909	5.74137e-10
FBgn0034129	0.303009	5.23581	11.2216	0.0133269
FBgn0034136	-0.51953	2.94851	12.3069	0.00843371
FBgn0034151	-0.470404	4.95966	19.6963	0.000406051
FBgn0034173	0.16702	6.84224	7.9293	0.0485466
FBgn0034179	0.388552	5.4465	28.7742	9.22863e-06
FBgn0034184	0.234192	5.32809	8.20823	0.0435323
FBgn0034225	0.245282	6.6733	13.626	0.00497876
FBgn0034247	0.346772	8.3307	11.0603	0.0142973
FBgn0034253	-0.5827	3.93133	26.8277	2.10329e-05
FBgn0034276	1.17432	3.95131	22.7823	0.000120732
FBgn0034286	-0.563031	2.06701	8.58336	0.0379368
FBgn0034291	-2.7887	4.4219	129.497	5.69179e-26
FBgn0034292	-0.703543	5.88371	25.2776	4.02388e-05
FBgn0034318	0.60514	4.41508	18.7614	0.000578708
FBgn0034354	0.337299	3.93199	9.45283	0.0268511
FBgn0034364	0.4359	5.059	12.1124	0.00910545
FBgn0034368	0.175149	7.3714	9.08371	0.0310282
FBgn0034382	0.403575	6.67875	8.22703	0.0431944
FBgn0034387	0.296745	5.55087	19.1414	0.000499432
FBgn0034391	-1.73289	1.78196	52.6047	3.38258e-10
FBgn0034394	0.543439	7.9038	34.4076	9.44775e-07
FBgn0034406	-0.319632	6.24912	13.8527	0.00460221
FBgn0034430	-0.327382	5.08439	13.6446	0.00496481
FBgn0034454	0.840705	2.37395	38.0314	1.97484e-07
FBgn0034470	0.530053	7.08739	8.56779	0.0380258
FBgn0034497	-0.603426	9.70695	12.196	0.00881023
FBgn0034512	0.394027	8.61893	8.10057	0.0455615
FBgn0034538	0.449441	5.77752	21.4126	0.000204485
FBgn0034553	-0.427851	4.92111	25.3072	3.99255e-05
FBgn0034612	-1.02873	3.08992	19.526	0.000434471
FBgn0034618	-0.32233	7.81025	9.33879	0.0281553
FBgn0034663	0.519523	8.42461	8.89693	0.0332898
FBgn0034664	0.458015	6.71407	10.1008	0.0208835
FBgn0034709	-0.608472	6.70823	32.212	2.3284e-06
FBgn0034717	0.217742	6.14741	11.3112	0.0128478
FBgn0034736	-0.442313	3.56268	12.4925	0.00783921
FBgn0034768	-0.472311	6.0939	8.302	0.0421842
FBgn0034789	-0.274161	5.30963	12.1562	0.00896934
FBgn0034876	-0.253967	5.32275	10.1019	0.0208835
FBgn0034883	0.315912	4.04065	8.57018	0.0380194
FBgn0034885	0.228308	7.02706	8.72578	0.0356766
FBgn0034923	0.273821	4.14776	9.08695	0.0310078
FBgn0034935	0.284295	4.51921	8.53227	0.038458
FBgn0034950	-0.426182	3.94858	15.681	0.00209931
FBgn0035002	-0.307444	3.70662	8.43772	0.0400469
FBgn0035006	-2.26534	1.95074	41.3802	4.82492e-08
FBgn0035022	-1.45652	2.51951	20.4278	0.000309049
FBgn0035024	-0.186349	6.64461	8.53573	0.038458
FBgn0035042	0.310413	6.39583	22.0698	0.000155726
FBgn0035087	0.234507	9.81778	14.9216	0.00288339
FBgn0035090	0.331795	7.06038	17.6797	0.000929983
FBgn0035091	0.538494	6.99628	57.8278	2.98515e-11
FBgn0035112	-0.358263	3.73316	10.2177	0.0200196
FBgn0035152	-0.478866	3.18675	13.7135	0.00488118
FBgn0035158	-0.498284	2.74497	15.3338	0.00243405
FBgn0035166	-0.391741	3.17903	9.07869	0.0310787
FBgn0035179	-0.433825	2.78785	11.2355	0.0132679
FBgn0035241	-0.291348	6.19501	9.61482	0.0253125
FBgn0035266	0.455379	6.50403	29.6014	6.65628e-06
FBgn0035287	-0.250285	5.24509	10.6101	0.0170868
FBgn0035309	0.497751	2.09094	9.6428	0.0250517
FBgn0035337	-0.403526	2.7099	10.1093	0.0208428
FBgn0035344	0.506609	6.00677	38.6061	1.55283e-07
FBgn0035348	0.366049	9.08352	8.76422	0.0352671
FBgn0035374	-0.40233	4.77017	15.7692	0.00203
FBgn0035398	-0.672543	3.30755	16.2817	0.00163466
FBgn0035434	0.622731	5.55902	28.1957	1.17033e-05
FBgn0035452	-0.666243	3.02024	19.9607	0.000370178
FBgn0035471	0.181915	8.01725	8.25815	0.0427924
FBgn0035484	0.637252	7.14896	11.1021	0.0140839
FBgn0035495	-0.182318	7.17278	8.56532	0.0380382
FBgn0035505	-0.369444	5.61057	16.4122	0.00156052
FBgn0035578	0.550173	1.85829	8.85112	0.0339888
FBgn0035661	0.307415	7.84257	15.1277	0.00263539
FBgn0035666	-0.601297	4.85447	15.0701	0.00269732
FBgn0035670	0.378325	9.43717	10.7393	0.0162446
FBgn0035674	-0.351348	4.0963	15.7624	0.0020319
FBgn0035676	-0.372525	2.73954	8.29596	0.0422412
FBgn0035677	-0.410928	3.30635	11.236	0.0132679
FBgn0035694	-0.491523	9.36671	12.8176	0.00682952
FBgn0035718	-0.906198	2.69825	16.076	0.00177771
FBgn0035722	0.26344	4.90514	12.3064	0.00843371
FBgn0035730	0.321769	5.19294	13.2089	0.00580967
FBgn0035769	-0.29447	4.16969	12.3298	0.00835761
FBgn0035800	0.331874	5.94507	24.6174	5.30792e-05
FBgn0035812	0.351953	3.35523	8.34821	0.0414524
FBgn0035850	0.236382	6.06293	16.1017	0.00175853
FBgn0035857	0.315429	4.03863	10.5655	0.0173714
FBgn0035941	0.828723	4.13009	25.5514	3.59964e-05
FBgn0035975	0.31768	4.8535	9.70893	0.024465
FBgn0035982	0.328175	7.6003	14.4918	0.0035291
FBgn0036008	0.229517	5.7543	8.25531	0.0428174
FBgn0036024	1.26507	6.85514	11.6436	0.0111655
FBgn0036030	0.481364	7.95527	8.69547	0.0360465
FBgn0036043	-0.217908	7.1306	9.46588	0.0267365
FBgn0036044	-1.49117	3.27142	13.6266	0.00497876
FBgn0036046	0.406803	3.1898	11.3306	0.0127618
FBgn0036072	0.199105	6.71951	8.2531	0.0428279
FBgn0036094	-0.509266	3.3171	18.444	0.000661825
FBgn0036110	1.36415	3.16794	24.1367	6.53591e-05
FBgn0036142	0.183504	5.73994	7.95802	0.048323
FBgn0036157	0.393473	4.03799	12.6341	0.00743729
FBgn0036169	0.559785	4.09144	20.7241	0.000272292
FBgn0036208	0.794501	3.02097	16.4829	0.00151386
FBgn0036211	0.231529	8.18663	9.27202	0.0288641
FBgn0036232	0.202526	7.78343	8.04395	0.0465948
FBgn0036262	0.954179	9.19668	28.3322	1.12402e-05
FBgn0036264	0.562011	3.02656	16.9528	0.00125943
FBgn0036278	0.345207	5.67587	19.9197	0.000375266
FBgn0036285	0.323819	5.74769	13.5884	0.00504807
FBgn0036289	-0.568341	5.80159	11.654	0.0111211
FBgn0036316	0.473669	7.86383	30.7421	4.74167e-06
FBgn0036354	0.30116	5.73259	17.1823	0.00114396
FBgn0036376	-0.223104	6.01872	13.7643	0.00478575
FBgn0036377	-0.497154	1.76617	7.93911	0.0485466
FBgn0036381	0.318961	8.51224	10.0635	0.0211731
FBgn0036450	-0.300498	4.78627	10.5995	0.0171269
FBgn0036479	-0.298092	4.19043	10.9912	0.0146204
FBgn0036487	0.249861	5.05438	11.6928	0.0109622
FBgn0036497	0.352498	5.94534	19.0677	0.000511297
FBgn0036498	0.293283	5.58137	13.4119	0.0053693
FBgn0036520	0.63671	3.16806	33.3105	1.48571e-06
FBgn0036536	0.380749	3.48715	9.34804	0.0280461
FBgn0036549	0.452243	5.42138	9.67895	0.0247756
FBgn0036623	0.213402	7.09407	9.9641	0.022035
FBgn0036656	-1.51637	3.52284	13.681	0.0049062
FBgn0036690	0.605288	2.73812	14.374	0.00372227
FBgn0036698	0.669281	2.75666	21.5334	0.000193218
FBgn0036714	0.589656	4.06418	41.1352	5.2806e-08
FBgn0036732	0.323407	4.95724	14.2387	0.00394519
FBgn0036745	0.267406	4.31836	10.6069	0.0170868
FBgn0036750	-0.648551	4.13084	8.45879	0.0397318
FBgn0036756	0.340894	5.1931	19.0867	0.000508135
FBgn0036759	0.256581	5.38932	8.29123	0.0423095
FBgn0036780	-1.00375	1.86428	28.1675	1.17586e-05
FBgn0036787	0.44734	4.80662	23.2501	9.70476e-05
FBgn0036805	0.48703	6.28023	32.9236	1.75137e-06
FBgn0036807	0.489782	4.51957	24.4298	5.6903e-05
FBgn0036824	0.431177	7.11777	10.2881	0.0194259
FBgn0036844	-0.215154	5.6053	9.25637	0.0290255
FBgn0036857	0.500577	5.6467	15.4165	0.0023474
FBgn0036881	-1.21136	3.49304	21.6661	0.000182177
FBgn0036893	-0.384092	3.22417	12.0479	0.00937861
FBgn0036916	-0.76061	3.4664	43.3578	2.13684e-08
FBgn0036935	-0.424456	4.76561	15.4453	0.00232258
FBgn0036970	0.293999	8.30989	8.14577	0.0447818
FBgn0036985	-0.99567	2.62267	25.7464	3.30489e-05
FBgn0036992	1.03657	7.61317	9.82422	0.0232952
FBgn0036995	0.735625	2.52505	9.2118	0.0293562
FBgn0036997	0.697738	4.64126	20.9522	0.000245223
FBgn0037017	-0.598415	2.70225	16.746	0.00136108
FBgn0037039	0.277673	3.91699	8.63722	0.0370234
FBgn0037057	0.247051	6.1425	13.9215	0.0044765
FBgn0037092	-0.260335	4.62893	8.031	0.0468085
FBgn0037146	0.271676	8.98979	16.0302	0.00180165
FBgn0037150	0.18901	5.64027	8.37002	0.0411216
FBgn0037172	0.276744	4.654	12.2282	0.00870396
FBgn0037176	0.339705	3.93894	11.4128	0.0123438
FBgn0037182	-0.174198	6.38677	9.13448	0.0303822
FBgn0037186	0.247824	5.5185	8.84422	0.0340809
FBgn0037202	-0.271464	4.07711	8.85314	0.0339878
FBgn0037207	0.253312	4.71938	8.74715	0.0354765
FBgn0037238	-0.269983	6.26556	10.9366	0.0149243
FBgn0037239	0.216943	6.5597	8.94491	0.0325675
FBgn0037275	-0.441306	3.35066	13.4231	0.0053693
FBgn0037323	-0.641121	5.50041	17.609	0.00095887
FBgn0037326	-0.384645	3.86574	12.9771	0.00641347
FBgn0037342	0.553849	3.90973	25.3752	3.88374e-05
FBgn0037365	0.355898	4.2165	13.1326	0.00598152
FBgn0037378	0.229852	6.22992	9.59359	0.0254003
FBgn0037387	0.446045	7.22346	16.5994	0.00143831
FBgn0037391	-0.259874	6.26546	9.78586	0.0237564
FBgn0037461	0.257604	5.76713	9.65243	0.0249818
FBgn0037467	-0.291529	5.69525	16.6524	0.00141272
FBgn0037488	0.562305	3.03865	21.0732	0.00023452
FBgn0037515	0.314664	5.01555	11.1279	0.0139319
FBgn0037521	-0.383721	4.75038	9.11003	0.0306877
FBgn0037548	0.40502	4.74101	18.0553	0.000789493
FBgn0037552	0.401655	3.27728	14.1309	0.00411227
FBgn0037553	0.422246	4.90919	15.0238	0.00274443
FBgn0037563	0.394855	4.22206	17.2117	0.00113348
FBgn0037607	0.3632	10.1728	8.49469	0.0390606
FBgn0037613	-0.357743	4.57318	10.5926	0.0171468
FBgn0037615	-0.379126	2.89444	8.9343	0.0326863
FBgn0037627	0.706418	1.5949	16.6918	0.00139416
FBgn0037635	0.60295	5.41684	15.7059	0.00207717
FBgn0037637	0.333755	8.0832	22.3765	0.00013726
FBgn0037646	0.454545	3.57013	15.0292	0.00274316
FBgn0037676	-0.303121	4.59936	12.0187	0.00951037
FBgn0037683	0.548468	4.81264	19.2229	0.000482244
FBgn0037684	0.503911	5.74373	29.8495	6.21409e-06
FBgn0037714	0.529621	5.7324	30.13	5.73102e-06
FBgn0037718	-0.250073	6.01167	12.4921	0.00783921
FBgn0037723	0.376685	4.14116	10.3749	0.018812
FBgn0037727	0.500123	3.70947	16.5924	0.00143953
FBgn0037754	-0.368207	5.58678	19.2971	0.000471108
FBgn0037758	-0.183933	5.96843	8.42878	0.0400469
FBgn0037763	0.352136	9.01815	28.3042	1.12887e-05
FBgn0037764	0.43581	7.1621	13.7063	0.00488118
FBgn0037765	0.576233	6.04822	36.8596	3.18255e-07
FBgn0037781	-0.445051	3.45389	10.0965	0.0208835
FBgn0037782	-1.85658	5.26137	26.0459	2.94592e-05
FBgn0037801	0.581711	5.31997	13.5387	0.00514132
FBgn0037838	-0.728167	2.44535	19.8844	0.000380618
FBgn0037844	-0.924752	1.01379	13.5629	0.00510677
FBgn0037860	0.359468	4.67164	12.7631	0.00700166
FBgn0037877	-0.362496	4.79353	19.6652	0.000411004
FBgn0037900	0.214605	6.31363	9.00303	0.0319464
FBgn0037910	-0.47977	4.88024	15.577	0.00219517
FBgn0037918	-0.208225	5.54335	9.90042	0.022548
FBgn0037980	-0.401457	2.76705	9.62128	0.0252827
FBgn0037994	0.27348	6.45019	15.4414	0.00232258
FBgn0037996	-2.17454	3.09288	17.1968	0.00113883
FBgn0038014	0.405091	2.81043	10.5376	0.0175378
FBgn0038033	0.605133	9.17891	54.5293	1.3758e-10
FBgn0038072	-0.268122	5.20334	8.07959	0.0459166
FBgn0038099	0.598794	1.47311	8.62468	0.0372402
FBgn0038136	-0.628389	5.8585	39.7352	9.50078e-08
FBgn0038142	0.59292	3.69382	15.0892	0.00267668
FBgn0038147	0.530186	7.18883	8.49578	0.0390606
FBgn0038165	-0.348765	3.34808	9.47876	0.0266126
FBgn0038172	0.434802	6.07109	11.3095	0.0128478
FBgn0038181	-0.64975	10.8133	42.4997	3.04832e-08
FBgn0038209	0.500617	3.68906	21.6991	0.000180011
FBgn0038211	0.282677	5.33118	13.47	0.00527911
FBgn0038236	-0.398736	7.98434	11.1741	0.0136511
FBgn0038244	-0.2172	6.05742	9.90346	0.022548
FBgn0038256	0.232422	6.97646	10.656	0.0168238
FBgn0038260	0.620623	1.30016	8.98932	0.0320639
FBgn0038271	-0.276067	10.0211	9.21371	0.0293562
FBgn0038286	-0.325527	6.68635	31.0633	4.07918e-06
FBgn0038299	0.419235	3.93286	8.72908	0.0356497
FBgn0038304	-0.214588	5.37662	7.86321	0.0495769
FBgn0038337	0.43587	5.99461	20.264	0.00033205
FBgn0038339	-0.677355	1.85126	10.3978	0.0186561
FBgn0038400	-0.235121	7.15986	8.61341	0.0374323
FBgn0038450	0.436664	7.9697	39.3799	1.10613e-07
FBgn0038463	0.988883	5.74581	21.2156	0.000221216
FBgn0038484	-0.878867	4.61574	26.7914	2.12454e-05
FBgn0038498	-0.404127	3.71217	13.4122	0.0053693
FBgn0038613	-0.299725	5.00094	13.0291	0.00626159
FBgn0038641	-0.252176	5.33764	9.9497	0.0221486
FBgn0038679	-0.233831	6.26643	9.40552	0.0273718
FBgn0038693	-0.226711	6.5267	10.3333	0.0191357
FBgn0038702	0.840506	10.1643	24.7961	4.978e-05
FBgn0038733	-0.379134	5.57003	14.3105	0.00381474
FBgn0038738	0.284397	7.94351	17.7116	0.000923681
FBgn0038756	0.684686	5.14883	46.0475	5.92495e-09
FBgn0038763	-0.318883	5.89763	13.6532	0.00495851
FBgn0038767	0.369619	3.3138	11.5308	0.0117879
FBgn0038799	0.332574	4.75149	16.137	0.00173549
FBgn0038820	-0.722186	8.09777	14.5218	0.00349595
FBgn0038832	-0.256264	5.29987	10.2893	0.0194259
FBgn0038837	-0.501129	3.0037	18.1258	0.000765992
FBgn0038845	-0.492549	4.731	18.9416	0.000538115
FBgn0038849	0.32486	3.23209	8.01172	0.0471757
FBgn0038903	0.403579	2.44053	8.35438	0.0413942
FBgn0038914	1.12896	5.48221	13.9419	0.00443828
FBgn0038922	-0.234694	9.11467	10.6354	0.0169161
FBgn0038957	0.227204	6.15902	8.09499	0.0456525
FBgn0038959	-0.681714	3.19954	19.4363	0.000448492
FBgn0038972	0.355284	4.66757	9.9009	0.022548
FBgn0038973	-0.580725	2.93677	12.4427	0.00800618
FBgn0038975	-0.249936	6.48476	8.39175	0.0407551
FBgn0039016	-0.26691	5.3367	15.0975	0.00267148
FBgn0039031	0.232953	6.76436	9.6612	0.0249058
FBgn0039045	-0.776357	4.11116	27.7391	1.42534e-05
FBgn0039052	0.267779	5.40904	8.97726	0.0321706
FBgn0039054	-0.220961	7.52373	12.0856	0.00920593
FBgn0039073	0.589066	4.20802	19.2499	0.000479153
FBgn0039084	0.366834	5.31393	18.2823	0.000712923
FBgn0039087	0.534733	2.6076	9.93129	0.0222859
FBgn0039091	-1.68156	3.62204	28.8643	8.99844e-06
FBgn0039102	0.386015	7.02032	22.458	0.000133073
FBgn0039107	-0.560861	3.56533	14.1229	0.00412057
FBgn0039137	-0.298536	4.40647	13.5136	0.00518924
FBgn0039178	-0.386366	4.68982	15.2124	0.00254453
FBgn0039184	0.391805	6.45395	24.7701	5.00937e-05
FBgn0039189	0.380625	4.11026	9.59642	0.0254003
FBgn0039207	0.186137	5.87851	8.20915	0.0435323
FBgn0039208	-0.203887	6.67411	8.93612	0.0326863
FBgn0039210	0.364806	4.26419	19.2334	0.000481442
FBgn0039246	-0.321475	6.56168	19.8101	0.000392352
FBgn0039311	-0.645126	6.93623	17.394	0.00104963
FBgn0039321	-0.265194	6.14818	12.1444	0.0089959
FBgn0039331	0.245247	5.50295	8.82221	0.0343835
FBgn0039452	1.50528	6.906	23.3879	9.09155e-05
FBgn0039470	-0.956292	3.38615	9.53109	0.0260797
FBgn0039481	-0.915404	2.30163	13.9972	0.00435676
FBgn0039521	0.382266	6.70634	18.5432	0.000630449
FBgn0039562	-0.282992	8.30948	13.9443	0.00443828
FBgn0039564	0.493635	3.78833	11.7888	0.0105651
FBgn0039584	-0.300997	3.56652	8.33546	0.0416612
FBgn0039591	-0.880127	3.16212	46.7821	4.27605e-09
FBgn0039593	0.42259	2.93111	8.64387	0.0369655
FBgn0039622	-0.464023	3.599	14.2863	0.00385529
FBgn0039629	-0.569162	4.73409	20.4779	0.000303874
FBgn0039637	0.224172	6.34263	15.385	0.00238083
FBgn0039667	-0.368712	6.02221	16.1283	0.00173872
FBgn0039674	-0.451152	6.49493	61.6603	6.28523e-12
FBgn0039728	-0.439758	2.74624	8.43435	0.0400469
FBgn0039751	0.416008	4.49193	20.5069	0.000300707
FBgn0039755	0.380585	6.58299	39.7982	9.48652e-08
FBgn0039756	0.330609	7.71519	13.6813	0.0049062
FBgn0039761	0.825008	7.20814	37.1519	2.80482e-07
FBgn0039784	-0.905792	1.47094	13.6937	0.00489359
FBgn0039789	-0.559848	4.7468	35.2459	6.26533e-07
FBgn0039805	-1.54969	2.38171	36.341	3.71996e-07
FBgn0039807	-0.392697	4.60606	13.4061	0.00537508
FBgn0039817	0.495084	5.54381	9.73182	0.024273
FBgn0039827	1.09662	4.56735	25.7896	3.25743e-05
FBgn0039830	-0.408122	11.1406	12.8657	0.00669327
FBgn0039840	0.624326	4.3457	27.194	1.78719e-05
FBgn0039860	-0.599212	2.12994	12.2187	0.00873345
FBgn0039864	0.47163	3.43162	10.9943	0.0146204
FBgn0039872	0.967874	6.0411	24.7055	5.14304e-05
FBgn0039873	0.537208	6.65741	15.293	0.00247474
FBgn0039897	-0.245026	8.40596	9.61118	0.0253319
FBgn0039938	0.320753	5.49031	14.9462	0.00285282
FBgn0040064	0.43572	6.99951	17.8493	0.000867892
FBgn0040074	-0.753976	7.91916	32.6022	1.96627e-06
FBgn0040096	0.656247	2.27515	14.819	0.00302291
FBgn0040208	0.175882	5.31909	7.87294	0.0494913
FBgn0040261	-2.36747	2.85708	26.6664	2.24697e-05
FBgn0040262	-1.37993	3.60272	62.1362	5.75841e-12
FBgn0040297	-0.224829	7.61732	8.13464	0.0449711
FBgn0040299	-0.471689	4.84991	21.405	0.000204485
FBgn0040321	0.318981	6.6374	18.6469	0.000603334
FBgn0040323	0.288568	4.08264	8.70973	0.0358408
FBgn0040342	-0.596379	3.71846	11.695	0.0109622
FBgn0040348	-0.266026	3.55877	8.12919	0.0449769
FBgn0040364	-0.266929	5.83259	10.1541	0.0205038
FBgn0040465	-1.13888	3.77717	73.5346	3.55342e-14
FBgn0040507	0.283456	5.3075	12.8528	0.00671449
FBgn0040608	-0.678536	1.86977	13.3103	0.00560118
FBgn0040609	-1.0724	4.47832	38.2832	1.78272e-07
FBgn0040629	0.375709	5.03776	10.3818	0.0187932
FBgn0040636	0.316138	5.90064	17.384	0.00105176
FBgn0040697	-0.377429	3.44196	7.87673	0.0494912
FBgn0040725	-0.450861	4.95675	14.1469	0.00409571
FBgn0040732	0.316925	9.07369	12.5697	0.00762134
FBgn0040813	0.252271	11.041	9.22547	0.0292706
FBgn0040817	-0.331327	3.35217	8.37868	0.0409669
FBgn0040827	0.514615	9.86208	37.467	2.50566e-07
FBgn0040900	-0.625156	2.14373	13.7383	0.00484018
FBgn0040972	-0.236977	5.08098	9.30067	0.0285808
FBgn0041607	-0.698859	4.9491	22.7124	0.00012443
FBgn0041629	0.433585	6.37028	19.3198	0.00046736
FBgn0041630	0.279487	5.70591	11.523	0.0118184
FBgn0042101	-1.00908	2.32088	29.6115	6.65628e-06
FBgn0042201	-0.722525	6.91629	18.579	0.000620917
FBgn0042207	-0.64673	2.97337	19.3807	0.00045702
FBgn0043043	0.296521	5.99546	9.06096	0.0312512
FBgn0043470	-0.510291	4.65925	10.6524	0.0168316
FBgn0043530	0.378775	7.71636	18.0889	0.000778314
FBgn0043791	-1.64205	5.04867	20.9307	0.000246311
FBgn0046302	0.29387	7.16014	10.789	0.0158833
FBgn0047038	-0.251739	6.58557	8.73286	0.0356134
FBgn0050016	0.3414	3.36106	8.79882	0.0346952
FBgn0050046	0.564098	4.54675	24.8279	4.93231e-05
FBgn0050110	-0.442011	4.46001	16.9328	0.00126895
FBgn0050157	-0.673639	2.49125	12.3962	0.00813603
FBgn0050289	0.570017	2.48897	13.3816	0.00542423
FBgn0050296	-0.19796	7.27707	9.00838	0.0319061
FBgn0050371	0.457292	7.0969	38.6343	1.55283e-07
FBgn0050479	-0.617255	2.33842	18.4115	0.000670831
FBgn0050480	-0.335231	3.28991	8.56204	0.0380676
FBgn0050502	-0.60863	3.85208	28.3892	1.10263e-05
FBgn0051072	0.288603	6.99081	16.2127	0.00168585
FBgn0051075	0.636747	7.0566	10.2747	0.0195002
FBgn0051102	0.282969	4.97908	10.0506	0.0212669
FBgn0051157	0.488274	4.77641	29.812	6.25821e-06
FBgn0051198	-0.391233	8.89588	18.8138	0.000569084
FBgn0051205	0.567285	5.78641	19.1056	0.000505044
FBgn0051217	0.412979	6.14639	22.6137	0.000126053
FBgn0051248	0.378735	4.18193	10.9605	0.0147764
FBgn0051272	0.483589	5.42768	10.2938	0.0194183
FBgn0051288	0.31334	6.247	11.8247	0.0104319
FBgn0051374	-0.230658	6.97323	11.7565	0.0106797
FBgn0051410	2.12995	2.55476	13.9879	0.00436883
FBgn0051414	0.352824	5.87659	17.0292	0.00121944
FBgn0051462	-0.509872	2.92125	8.53282	0.038458
FBgn0051463	-0.424118	3.8293	11.4283	0.0122988
FBgn0051515	-0.487374	2.67143	9.14166	0.0303315
FBgn0051524	0.501046	3.00528	15.8154	0.00198629
FBgn0051675	-0.400715	3.87264	19.736	0.000400219
FBgn0051712	-0.191924	6.9384	9.86032	0.0229577
FBgn0051755	-0.999633	1.69199	19.0071	0.000523859
FBgn0051759	-0.49311	2.30238	9.32901	0.0282402
FBgn0051871	-0.693592	1.74325	10.8449	0.0155678
FBgn0051907	0.288757	6.58393	12.5391	0.00768525
FBgn0051957	-0.338026	3.36138	9.05243	0.0313535
FBgn0051973	-0.704422	4.86832	27.4784	1.60043e-05
FBgn0051989	0.26788	5.23386	14.4697	0.00356251
FBgn0052056	0.290149	5.90612	17.6395	0.000946765
FBgn0052072	-0.729351	5.62617	19.2023	0.000485596
FBgn0052082	-0.278968	6.39671	13.113	0.00603297
FBgn0052086	-0.305794	5.49232	12.233	0.00869646
FBgn0052203	-0.389979	5.50942	14.502	0.00351824
FBgn0052206	-0.444516	3.43614	9.73026	0.024273
FBgn0052240	0.267579	6.01391	10.6064	0.0170868
FBgn0052250	0.232223	5.80191	11.3748	0.0125006
FBgn0052282	0.370355	7.98414	9.41629	0.0272434
FBgn0052311	-0.244419	9.09841	8.4832	0.0392682
FBgn0052319	-0.33416	4.23721	10.2233	0.0199861
FBgn0052333	-0.433995	4.36702	19.2513	0.000479153
FBgn0052365	0.645616	2.65297	29.9051	6.11389e-06
FBgn0052369	-0.410146	5.36623	19.5222	0.000434471
FBgn0052425	0.197167	8.81496	10.7056	0.0164964
FBgn0052437	0.302116	7.01311	16.6689	0.0014069
FBgn0052483	-0.515635	4.41265	16.65	0.00141272
FBgn0052695	0.49145	2.62374	11.294	0.0129356
FBgn0052726	0.371909	3.4321	11.6776	0.0110165
FBgn0052750	-0.46711	3.06763	10.2736	0.0195002
FBgn0052803	-0.471286	3.31525	18.6744	0.000596935
FBgn0052815	-0.290322	3.85858	9.35611	0.0279555
FBgn0053012	0.39724	3.06173	8.5115	0.0388201
FBgn0053056	-0.462417	5.29779	28.8229	9.095e-06
FBgn0053080	0.239134	6.74954	13.4369	0.00534078
FBgn0053092	0.216367	7.25805	10.2256	0.0199861
FBgn0053100	-0.235443	6.63569	7.9499	0.0484948
FBgn0053125	-0.351702	7.15864	14.1414	0.00409866
FBgn0053136	0.263163	5.97098	12.1519	0.00897497
FBgn0053192	-1.17959	3.04123	18.6826	0.000596935
FBgn0053203	-0.265048	5.2925	13.486	0.00524494
FBgn0053213	-0.450523	2.69504	8.91079	0.033074
FBgn0053301	-0.513235	5.02683	9.32454	0.0282762
FBgn0053474	0.55079	2.58384	7.93715	0.0485466
FBgn0053509	0.537615	2.31107	9.12466	0.0305115
FBgn0053513	-0.435051	3.05674	8.73885	0.0355719
FBgn0053514	0.479534	4.82452	19.4618	0.000444331
FBgn0053517	-0.497358	2.49461	9.93412	0.0222859
FBgn0053519	-0.387494	9.10498	16.3586	0.00158904
FBgn0053556	-0.216266	7.2875	11.4854	0.0120139
FBgn0053971	-0.577839	2.86513	22.6068	0.000126053
FBgn0053988	-0.303247	5.82548	9.52533	0.0261006
FBgn0054039	-0.379687	3.12813	9.24404	0.0291744
FBgn0054043	0.482217	5.15571	17.7934	0.000890755
FBgn0062440	-0.345586	4.34028	14.0944	0.00417133
FBgn0062978	-0.261256	4.22464	7.91955	0.0487226
FBgn0063499	0.474412	2.32719	9.82743	0.0232837
FBgn0063667	0.56612	2.26666	9.13769	0.0303632
FBgn0063923	-0.378995	4.48936	15.6126	0.00216536
FBgn0064237	0.259117	5.17517	9.30212	0.0285808
FBgn0067102	-0.479575	4.78108	16.0165	0.00180987
FBgn0082582	-0.244518	8.67359	10.8985	0.01519
FBgn0083141	-0.438075	3.77989	13.2671	0.00569147
FBgn0083919	-0.350248	10.4682	12.2514	0.00862587
FBgn0083940	0.588269	3.07748	26.1899	2.80309e-05
FBgn0083975	-0.448623	2.8227	10.481	0.017958
FBgn0083977	-0.563531	3.52893	24.0016	6.8378e-05
FBgn0085210	0.285344	4.00166	7.87626	0.0494912
FBgn0085261	-0.519882	3.95753	16.0688	0.00177964
FBgn0085285	0.313226	3.87099	10.1154	0.0208109
FBgn0085356	-1.4153	2.52906	25.2126	4.13074e-05
FBgn0085358	-0.758531	6.82858	14.203	0.00398434
FBgn0085376	-0.334368	3.6	8.26952	0.0425668
FBgn0085382	-0.354688	4.43332	11.0652	0.0142807
FBgn0085387	-0.653108	3.36296	8.55347	0.0382081
FBgn0085405	0.41077	6.50064	24.5213	5.54036e-05
FBgn0085407	-0.341163	4.91839	13.4469	0.00533377
FBgn0085427	-0.232521	6.87195	11.1031	0.0140839
FBgn0085474	-0.477309	2.17626	10.5411	0.0175378
FBgn0085489	0.326898	3.7943	9.24086	0.0291774
FBgn0086254	0.4413	8.43377	9.29045	0.0286742
FBgn0086357	0.206696	7.64221	10.0033	0.0217351
FBgn0086604	-0.31429	4.80593	16.4714	0.00151689
FBgn0086608	0.433998	4.17492	16.7997	0.00134075
FBgn0086675	-0.477952	6.3179	17.1759	0.00114423
FBgn0086676	0.467695	7.61277	24.4302	5.6903e-05
FBgn0086687	0.413341	11.311	29.6001	6.65628e-06
FBgn0086691	0.587902	6.04422	9.36929	0.0278201
FBgn0086778	-0.287481	6.0714	9.88972	0.0226509
FBgn0243512	-0.356202	6.38289	16.7429	0.00136108
FBgn0250732	-0.340212	5.51919	21.1311	0.000228899
FBgn0250757	0.231998	7.62994	12.4769	0.00787497
FBgn0250848	0.259261	8.08296	15.8777	0.001927
FBgn0250906	-0.399683	8.5067	10.0672	0.0211577
FBgn0259110	-0.276935	6.31165	12.9057	0.00660057
FBgn0259164	-0.530699	3.04734	8.71021	0.0358408
FBgn0259209	-0.403931	8.28024	19.3549	0.000460644
FBgn0259210	-0.313296	5.11532	9.71778	0.024408
FBgn0259219	-0.32531	6.80984	15.5589	0.00221058
FBgn0259229	0.559415	2.06532	11.0219	0.0145197
FBgn0259233	-0.66066	2.36455	13.2259	0.00576817
FBgn0259243	-0.267499	5.99715	15.2274	0.002541
FBgn0259244	-0.417181	4.30073	11.2239	0.0133269
FBgn0259246	-0.359399	7.3699	9.01655	0.0318339
FBgn0259247	-0.373626	4.07294	12.1158	0.00910398
FBgn0259712	0.86158	1.53192	23.9379	6.96463e-05
FBgn0259715	-0.207355	6.70025	8.12626	0.0450064
FBgn0259745	-0.284218	5.40046	11.0291	0.0145181
FBgn0259748	0.54502	5.8499	16.032	0.00180165
FBgn0259933	0.443017	5.09963	21.2451	0.000218926
FBgn0259953	0.636742	2.37464	16.7498	0.00136108
FBgn0259955	-1.23025	1.69301	28.6672	9.6514e-06
FBgn0259961	-0.353801	3.84149	11.1619	0.0137204
FBgn0259965	-0.344428	3.83974	9.27991	0.0287897
FBgn0259967	-0.73058	2.2255	10.525	0.0176331
FBgn0259968	-0.316465	9.46671	9.66028	0.0249058
FBgn0259973	-1.50554	4.39343	20.1784	0.000344107
FBgn0260006	-0.406048	4.34523	17.0451	0.00121824
FBgn0260228	-0.360867	8.81598	9.21997	0.029292
FBgn0260388	0.455834	5.41522	36.7937	3.20502e-07
FBgn0260396	0.773427	3.9594	16.8848	0.00129745
FBgn0260462	0.223545	8.84921	12.559	0.00762229
FBgn0260487	-0.559457	1.42226	7.93032	0.0485466
FBgn0260653	-0.815431	3.94401	22.5363	0.000129239
FBgn0260657	-0.231608	6.18005	10.4258	0.0184009
FBgn0260745	0.31866	9.56932	30.6766	4.83234e-06
FBgn0260746	0.694781	5.54049	27.8816	1.34978e-05
FBgn0260753	0.231257	5.67673	9.58576	0.0254378
FBgn0260855	-0.194029	6.1614	9.29368	0.0286568
FBgn0260996	0.345375	4.52089	15.1855	0.00257472
FBgn0261041	-0.211521	6.25311	8.73288	0.0356134
FBgn0261049	-0.354266	3.7754	15.736	0.00205506
FBgn0261061	-0.403263	8.4771	17.0199	0.00121944
FBgn0261270	-0.344745	4.72926	17.5743	0.000967061
FBgn0261285	-0.21749	6.0505	10.1939	0.0201723
FBgn0261341	-0.759411	3.58144	30.2829	5.43968e-06
FBgn0261393	0.463638	4.61709	12.5853	0.00759267
FBgn0261396	0.204869	6.70618	9.23691	0.0291878
FBgn0261507	-0.697829	1.76424	10.1749	0.0203275
FBgn0261549	-0.455911	8.12456	25.725	3.31571e-05
FBgn0261569	-0.39219	3.7042	8.95517	0.0324909
FBgn0261583	0.5526	2.56312	18.8715	0.000554154
FBgn0261611	-0.727406	5.18673	57.7045	2.98515e-11
FBgn0261631	0.42571	2.55247	7.96412	0.0482055
FBgn0261647	-0.312318	6.25122	19.7803	0.000396652
FBgn0261714	-0.474265	5.44983	12.361	0.00825174
FBgn0261794	-0.25163	7.71114	16.6096	0.0014348
FBgn0261802	-0.249105	7.062	12.7573	0.00700166
FBgn0261808	-0.283477	5.85739	10.6375	0.0169161
FBgn0261860	0.327479	5.13654	14.0227	0.00430763
FBgn0261861	0.722565	2.31765	24.0807	6.68364e-05
FBgn0261862	0.256802	8.23208	8.20761	0.0435323
FBgn0261871	-0.708685	1.79542	16.3565	0.00158904
FBgn0261881	0.451068	2.85164	12.9358	0.00653182
FBgn0261955	-0.558267	9.87513	21.7453	0.000177587
FBgn0261976	0.264494	3.66477	8.08993	0.0456989
FBgn0261996	0.39249	2.96806	10.8281	0.0156637
FBgn0262000	-0.877904	2.78232	22.6875	0.000125286
FBgn0262003	1.29199	5.11045	27.5515	1.55567e-05
FBgn0262007	1.76279	5.30672	14.0915	0.00417133
FBgn0262057	0.392983	6.32614	19.6284	0.000417274
FBgn0262141	-0.706897	2.19821	15.7064	0.00207717
FBgn0262146	-1.24275	3.925	12.7366	0.00706662
FBgn0262351	0.372667	5.2231	20.446	0.00030755
FBgn0262352	0.377954	5.54707	22.1202	0.000154233
FBgn0262517	-0.192361	6.45469	8.01345	0.0471757
FBgn0262559	-0.406759	9.56811	10.8597	0.0154895
FBgn0262592	0.374791	3.93483	10.0592	0.021195
FBgn0262593	-0.332449	6.90999	8.98324	0.0321356
FBgn0262599	-1.13014	3.22996	30.5035	5.12053e-06
FBgn0262619	0.390487	2.89794	9.36252	0.0278905
FBgn0262717	-0.480382	3.74357	8.96587	0.0323365
FBgn0262738	-0.272658	8.84188	7.88485	0.0493471
FBgn0262742	-0.228924	9.28329	8.70306	0.0359344
FBgn0262782	0.370287	8.50498	9.98661	0.0218766
FBgn0262878	0.472518	2.35909	8.03196	0.0468085
FBgn0262896	-0.469522	5.31634	13.2445	0.00573359
FBgn0263004	-0.466174	3.12558	13.204	0.0058136
FBgn0263006	-0.401302	12.7431	19.52	0.000434471
FBgn0263025	-0.335216	3.38726	9.93341	0.0222859
FBgn0263120	0.183074	9.68523	8.43497	0.0400469
FBgn0263220	-0.234754	6.6871	8.236	0.0430973
FBgn0263240	-0.275807	5.03018	8.52453	0.0385824
FBgn0263258	-0.294222	6.59656	20.4053	0.000311262
FBgn0263321	-0.53558	3.82989	8.5863	0.0379148
FBgn0263353	-0.500195	5.76492	21.7781	0.000175959
FBgn0263456	-0.238836	6.75063	12.5608	0.00762229
FBgn0263748	-0.376026	4.76116	10.8403	0.0155836
FBgn0263980	-0.251634	8.20542	10.978	0.0146809
FBgn0263984	-0.252242	6.57228	9.73675	0.0242476
FBgn0263994	-0.331231	5.35541	14.2292	0.00394621
FBgn0264001	-0.488467	2.56572	7.93862	0.0485466
FBgn0264089	-0.24481	6.3823	9.60551	0.0253793
FBgn0264255	-0.500894	7.62345	8.16221	0.0444633
FBgn0264272	-0.332222	3.93495	10.6499	0.0168316
FBgn0264552	0.50999	3.35532	17.2865	0.00110012
FBgn0264695	-0.609506	11.9308	29.1454	7.95405e-06
FBgn0264754	-0.342627	7.44578	17.4195	0.00103894
FBgn0264785	0.289995	6.60375	17.578	0.000967061
FBgn0264815	-0.271184	6.39424	14.4179	0.0036463
FBgn0264897	-0.277759	4.55124	7.86761	0.0495468
FBgn0264908	-0.582003	6.37481	32.632	1.96627e-06
FBgn0264953	-0.287962	6.35064	9.17918	0.0298166
FBgn0265042	-0.196303	6.50914	7.90484	0.0489394
FBgn0265045	-0.674122	9.65249	36.7144	3.20502e-07
FBgn0265137	0.304164	6.58699	8.45155	0.0398361
FBgn0265180	-0.206887	7.02517	9.58101	0.025473
FBgn0265191	-0.253643	7.25838	9.66579	0.0248923
FBgn0265193	-0.356205	2.97089	9.01422	0.0318393
FBgn0265262	-0.208631	7.32092	10.9623	0.0147764
FBgn0265267	0.343081	6.31206	16.808	0.00133887
FBgn0265313	0.401205	3.3928	10.7651	0.0160428
FBgn0265356	-0.244639	7.97025	13.174	0.00588311

## Sheet: TableS1-pop.6
Name	Diff (logFC)	Avg. (logCPM)	LR	padj
dsim_PG00018	-0.725255	3.21484	36.1588	4.90155e-07
dsim_PG00030	-0.685655	5.0268	21.4197	0.000212597
dsim_PG00036	-0.427311	5.44382	15.2056	0.00274241
dsim_PG00041	0.609031	4.95521	15.8142	0.00215835
dsim_PG00055	0.670082	3.65133	26.4855	2.65035e-05
dsim_PG00086	0.373885	5.08149	13.8903	0.00455138
dsim_PG00092	1.10783	2.54529	34.5577	8.92139e-07
dsim_PG00108	0.610901	3.36375	23.4498	9.03383e-05
dsim_PG00188	0.471114	4.2464	14.6148	0.00340907
dsim_PG00244	0.964653	3.35911	22.3001	0.000147874
dsim_PG00269	0.749015	1.51949	11.8272	0.0105547
FBgn0000024	-0.356733	6.80835	15.1934	0.00275297
FBgn0000045	-0.841553	10.0688	19.5279	0.000454784
FBgn0000046	-0.307655	8.45812	17.7046	0.000972758
FBgn0000047	-1.44122	8.09318	26.113	3.07185e-05
FBgn0000055	0.908831	11.5811	28.4116	1.28935e-05
FBgn0000092	0.86552	3.57526	21.4632	0.000209042
FBgn0000120	0.228855	10.2213	11.1541	0.0139053
FBgn0000121	0.274933	10.7519	17.54	0.00104216
FBgn0000152	-0.306244	4.11892	8.2078	0.0438247
FBgn0000212	0.399288	6.16764	35.9066	5.31307e-07
FBgn0000289	0.241756	6.81539	13.267	0.00589459
FBgn0000313	-0.19818	8.82422	10.1053	0.0208878
FBgn0000409	-0.421655	10.086	14.4568	0.00365482
FBgn0000448	-0.291558	4.77769	8.16872	0.0446051
FBgn0000497	-0.511333	3.90921	9.38657	0.0278194
FBgn0000500	0.474336	2.7025	9.68522	0.0246748
FBgn0000504	0.352901	6.78042	8.52439	0.0387835
FBgn0000527	-0.526605	5.46075	36.2443	4.81141e-07
FBgn0000536	0.234083	7.12524	15.0269	0.00295231
FBgn0000557	-0.243321	8.80603	11.3347	0.013017
FBgn0000567	-0.289583	4.76071	9.67308	0.0247633
FBgn0000579	-0.358789	10.1332	11.9168	0.010199
FBgn0000667	-0.449562	9.03446	19.8635	0.000403875
FBgn0001083	-0.350267	3.58939	8.61224	0.0376129
FBgn0001091	-0.453976	11.1408	10.0148	0.0216832
FBgn0001098	-0.236525	9.00815	8.42003	0.040263
FBgn0001128	-0.363177	9.62199	10.3512	0.0190292
FBgn0001137	0.367159	4.89243	12.7625	0.00719557
FBgn0001139	0.221562	6.6053	12.2822	0.00882115
FBgn0001186	-0.181276	8.7287	8.43179	0.0401493
FBgn0001208	0.377209	8.13082	11.4701	0.0122576
FBgn0001218	-0.29906	9.2331	17.0144	0.00130626
FBgn0001247	0.216312	6.77426	13.9589	0.00442702
FBgn0001253	0.416983	2.97448	8.06327	0.0465534
FBgn0001257	0.412069	5.13627	19.2071	0.000520276
FBgn0001258	0.283333	5.83284	8.8416	0.0343541
FBgn0001263	0.291844	6.66964	14.2509	0.00393282
FBgn0001301	-0.246307	6.30946	8.27882	0.042516
FBgn0001624	-0.244403	7.25858	8.31895	0.0419582
FBgn0001994	0.2799	6.24429	13.5924	0.00507117
FBgn0001995	-0.467781	4.33587	17.8793	0.00090292
FBgn0002306	-0.278239	5.63767	12.3571	0.00864191
FBgn0002522	-0.626308	2.39026	11.286	0.0132785
FBgn0002719	0.40163	9.18908	21.1345	0.000235484
FBgn0002772	-0.661987	9.44298	20.9176	0.000252904
FBgn0002773	-1.01014	10.0235	36.3455	4.73842e-07
FBgn0002787	0.226369	6.61641	11.4158	0.0125401
FBgn0002789	-0.228169	8.156	10.8805	0.0153665
FBgn0002926	0.525826	1.72399	8.67519	0.0367581
FBgn0002930	0.428784	7.22417	31.4633	3.37077e-06
FBgn0002945	0.301212	4.74583	9.55443	0.0260322
FBgn0002948	-0.56956	3.14482	12.8379	0.00700134
FBgn0003067	0.945579	9.46709	24.162	6.86835e-05
FBgn0003068	0.461564	6.40133	35.2196	6.90265e-07
FBgn0003071	-0.316128	9.117	20.3503	0.000327894
FBgn0003116	0.279321	4.19937	8.66205	0.0368388
FBgn0003134	0.195645	7.28331	8.37488	0.0410527
FBgn0003149	-0.528882	10.0919	29.6421	7.37078e-06
FBgn0003360	-0.489212	10.9792	21.5349	0.000203556
FBgn0003390	-0.292062	5.22715	13.7777	0.00472958
FBgn0003495	0.270916	4.86127	8.67979	0.0367431
FBgn0003499	-0.550138	4.3354	20.053	0.000372476
FBgn0003512	-0.45624	3.32283	16.042	0.00195275
FBgn0003567	-0.253061	5.07607	8.53963	0.0385789
FBgn0003598	-0.239622	5.08578	8.98164	0.032533
FBgn0003656	0.197033	7.58159	11.1642	0.0138517
FBgn0003721	-0.506782	9.4507	26.5702	2.58446e-05
FBgn0003731	0.331101	6.61652	26.4962	2.65035e-05
FBgn0003890	0.238199	6.75203	11.4772	0.0122302
FBgn0003997	-0.393853	4.34964	15.8854	0.00209066
FBgn0004009	0.429282	2.35437	9.41105	0.0276462
FBgn0004028	-0.592139	9.61674	35.4003	6.57683e-07
FBgn0004057	0.26597	7.86652	12.0739	0.00954179
FBgn0004108	-0.31286	4.29026	10.1863	0.0203976
FBgn0004117	-0.509744	9.86121	27.4862	1.79541e-05
FBgn0004169	-0.510698	10.1658	28.7065	1.12086e-05
FBgn0004363	-0.329666	9.96637	12.5022	0.00806955
FBgn0004368	-0.317484	6.25277	14.3282	0.00388563
FBgn0004507	-0.629085	10.2895	37.6095	2.82318e-07
FBgn0004654	0.361488	8.01185	8.92359	0.0333046
FBgn0004795	0.267886	6.05009	14.0538	0.00425613
FBgn0004885	0.352641	6.54609	15.6215	0.00232977
FBgn0004888	-0.312959	7.97509	16.7262	0.00147305
FBgn0004910	-0.204148	6.526	9.6941	0.0246329
FBgn0005278	0.400139	8.3272	35.2731	6.86471e-07
FBgn0005633	-0.840764	7.57483	19.1698	0.000524064
FBgn0005638	-0.4731	2.81832	10.5356	0.0176297
FBgn0005670	-0.410986	3.13383	8.59851	0.0377792
FBgn0008635	-0.210055	7.01496	9.86408	0.0229979
FBgn0010015	-0.327187	4.50212	9.33014	0.0283712
FBgn0010019	0.424508	13.8443	23.8181	7.81776e-05
FBgn0010052	0.861011	2.44851	28.8058	1.09181e-05
FBgn0010217	-0.489892	11.5193	27.4001	1.8572e-05
FBgn0010225	0.303078	9.57031	7.91393	0.0495646
FBgn0010226	-0.20177	9.13797	11.277	0.013301
FBgn0010228	0.386096	7.10282	34.3415	9.5862e-07
FBgn0010423	-0.659467	4.47507	19.6088	0.000441559
FBgn0010470	0.314425	7.12403	28.3093	1.34291e-05
FBgn0010482	-0.437226	8.74413	20.9859	0.000249353
FBgn0010607	-0.595035	2.33699	16.0901	0.00191502
FBgn0010612	-0.43197	8.7004	12.9225	0.00679587
FBgn0010651	-0.356192	7.20089	15.6272	0.00232927
FBgn0010747	0.237577	7.03256	15.519	0.00242559
FBgn0010808	-0.325903	6.24047	12.387	0.00852001
FBgn0010894	0.541952	3.55332	29.6612	7.37078e-06
FBgn0010905	-0.256044	7.10617	11.8048	0.0106501
FBgn0011205	0.375397	8.02434	32.9149	1.72922e-06
FBgn0011211	-0.569112	11.247	21.6332	0.000196589
FBgn0011272	0.214535	9.19003	8.11359	0.0456716
FBgn0011361	-0.557487	7.39582	26.0173	3.17233e-05
FBgn0011694	-0.330218	10.0357	10.8617	0.0154953
FBgn0011695	0.348587	9.92915	10.8145	0.0157334
FBgn0011722	0.410317	6.24428	13.0397	0.00649699
FBgn0011763	0.361584	6.08085	27.7701	1.62185e-05
FBgn0013263	0.228994	6.37613	10.9364	0.0151943
FBgn0013469	0.504468	2.95488	12.16	0.00926643
FBgn0013770	0.215263	9.15576	11.2502	0.0134195
FBgn0013949	0.669958	4.92603	27.9728	1.5603e-05
FBgn0014000	0.257072	5.68427	11.1809	0.0137756
FBgn0014343	0.397465	4.01649	16.3437	0.00172062
FBgn0014391	-0.520202	8.28064	24.8635	5.06961e-05
FBgn0014396	0.252309	9.25681	16.7039	0.00148578
FBgn0014417	0.401836	4.12932	8.66009	0.0368388
FBgn0014455	0.385298	6.07433	11.9621	0.0100025
FBgn0014869	-0.373408	8.55761	11.4499	0.0123514
FBgn0015001	-0.501813	3.64878	14.6357	0.00338773
FBgn0015010	0.389746	7.61021	21.4104	0.000212597
FBgn0015033	0.279268	4.32892	8.85539	0.034204
FBgn0015034	-0.504441	4.81785	14.9317	0.0030244
FBgn0015038	0.382306	3.49439	7.97372	0.0484501
FBgn0015282	0.210927	6.81623	12.1775	0.00919623
FBgn0015324	-0.162951	9.66846	8.04649	0.046883
FBgn0015541	-0.264454	6.76035	14.4914	0.0036138
FBgn0015568	-0.258434	5.3953	8.91542	0.0333877
FBgn0015576	0.561662	6.58632	59.9695	9.44115e-12
FBgn0015623	0.263135	10.7198	17.2154	0.00120721
FBgn0015773	0.246793	4.83366	7.95292	0.0488251
FBgn0015805	0.388029	4.93122	23.0465	0.000107889
FBgn0015834	-0.272454	6.84301	13.9278	0.00448114
FBgn0015924	0.248448	7.21397	13.5495	0.00516445
FBgn0016031	0.291093	7.40137	12.7111	0.00736531
FBgn0016076	-0.280932	8.45294	12.665	0.00749281
FBgn0016120	-0.354208	8.66279	12.9397	0.00676337
FBgn0016122	-0.231478	7.98814	9.89327	0.0226646
FBgn0016691	-0.500626	9.04475	15.34	0.00260913
FBgn0016696	0.271093	6.70466	21.2703	0.000223942
FBgn0016984	0.186553	5.93933	9.45277	0.0272512
FBgn0017418	-0.373557	7.70655	21.0746	0.000241728
FBgn0017448	0.404529	4.39541	9.93688	0.0223035
FBgn0017561	0.321846	5.13127	13.7467	0.00478783
FBgn0019644	-0.425213	9.24501	13.0998	0.00632915
FBgn0019932	0.270764	6.30601	11.149	0.0139225
FBgn0019957	-0.362546	8.30225	15.3814	0.00257345
FBgn0020235	-0.512868	8.72786	13.7961	0.00469557
FBgn0020272	0.423048	2.87615	8.98669	0.0325269
FBgn0020278	0.221601	5.5367	8.72748	0.0360617
FBgn0020389	-0.306665	4.15063	9.225	0.0296491
FBgn0020521	-0.253243	6.70748	14.9907	0.00297093
FBgn0020762	0.320488	4.48146	10.9124	0.015278
FBgn0020907	-0.269523	6.82556	11.6917	0.0111864
FBgn0020912	0.313846	5.22178	11.9944	0.00990042
FBgn0021906	-0.301997	9.35739	10.4021	0.0186392
FBgn0021967	-0.348134	7.47503	15.3219	0.00262012
FBgn0022160	-0.363241	9.18051	12.1962	0.00915274
FBgn0022344	-0.308796	5.51322	11.8574	0.010429
FBgn0022893	-0.292416	6.14373	20.1198	0.000361346
FBgn0022986	0.288653	5.26221	9.89586	0.0226614
FBgn0023083	-0.374857	5.99072	21.2252	0.000227004
FBgn0023167	0.428666	4.29015	11.961	0.0100025
FBgn0023415	0.330653	7.51113	19.0695	0.000545683
FBgn0023441	0.186484	8.2793	9.12114	0.0309798
FBgn0023507	0.316711	7.15747	10.3399	0.0191203
FBgn0023531	-0.232716	6.3142	8.94742	0.0329521
FBgn0023541	-0.703978	4.95265	11.3598	0.0128623
FBgn0023542	0.339316	4.52717	18.0486	0.000850764
FBgn0024250	-0.348295	4.35116	9.36045	0.028086
FBgn0024289	1.54595	7.4158	17.0091	0.00130626
FBgn0024294	-0.461096	3.19646	12.1128	0.00939389
FBgn0024352	-0.226386	6.364	12.6949	0.00741571
FBgn0024366	0.590834	2.11943	10.675	0.0166155
FBgn0024912	0.496198	2.17213	10.8325	0.0156724
FBgn0024989	-0.641999	2.16953	16.2128	0.00181623
FBgn0024998	0.33806	3.72036	9.90991	0.0225462
FBgn0025391	-0.368131	3.56353	14.1056	0.00417903
FBgn0025592	0.479442	5.98316	33.2381	1.54203e-06
FBgn0025632	-0.432569	2.92657	13.9471	0.00444503
FBgn0025683	0.224059	9.70337	13.6523	0.00501338
FBgn0025687	0.589032	4.75	13.2398	0.00595653
FBgn0025692	-0.547383	4.46547	22.6817	0.000124907
FBgn0025712	-0.320911	5.71599	17.2644	0.00118441
FBgn0025725	-0.17062	6.89209	8.31501	0.0420068
FBgn0025879	0.340777	6.45837	22.8497	0.000117295
FBgn0026061	-0.297337	6.88548	14.2617	0.00392612
FBgn0026077	-0.576535	4.51027	21.5873	0.000199151
FBgn0026086	-0.240753	7.13029	7.95292	0.0488251
FBgn0026179	-0.21473	7.25864	13.1778	0.0061321
FBgn0026196	0.402068	4.43396	12.3012	0.00881528
FBgn0026314	-0.41967	6.74908	20.8616	0.000257102
FBgn0026403	-0.449496	3.13715	16.8525	0.00139141
FBgn0026409	-0.219528	9.58246	13.8398	0.0046151
FBgn0026415	0.281705	9.2674	16.6148	0.00154265
FBgn0026438	-0.220855	6.83895	10.4397	0.0183878
FBgn0026576	0.471733	7.01986	37.4411	2.98724e-07
FBgn0026598	0.620223	2.74042	20.9247	0.000252904
FBgn0026702	0.351905	3.42584	9.11952	0.0309798
FBgn0026721	0.277242	7.17587	10.1706	0.0204831
FBgn0026872	0.316563	4.60014	9.80173	0.0235228
FBgn0027070	0.397223	4.35994	17.0578	0.00128933
FBgn0027080	-0.326217	5.21912	15.8013	0.00216071
FBgn0027084	-0.236812	5.53888	9.95321	0.0221726
FBgn0027091	-0.246505	4.87149	9.79915	0.0235264
FBgn0027291	-0.656893	9.44872	33.1206	1.6099e-06
FBgn0027330	0.410316	3.00653	12.108	0.00939635
FBgn0027579	0.43641	7.64239	12.7618	0.00719557
FBgn0027580	0.452801	9.35515	33.7392	1.24564e-06
FBgn0027590	0.483398	8.27532	25.6385	3.72995e-05
FBgn0027592	0.281862	4.46007	11.0704	0.0143485
FBgn0027596	-0.179408	7.17966	8.82008	0.0346464
FBgn0027600	0.454815	3.65288	8.19226	0.0441156
FBgn0027601	0.241823	7.00122	8.5733	0.0382262
FBgn0027608	-0.196532	7.55655	11.7816	0.0107298
FBgn0027660	0.236002	5.59817	10.6683	0.0166214
FBgn0027785	-0.342467	7.39528	11.0798	0.0143195
FBgn0027793	-1.31555	2.36922	58.4369	1.7407e-11
FBgn0027932	-0.221244	8.08902	8.41931	0.040263
FBgn0028325	-0.338679	7.92242	18.4554	0.000712892
FBgn0028336	-0.460296	7.75095	19.3499	0.000484754
FBgn0028342	-0.570869	8.60118	19.7341	0.000419124
FBgn0028374	0.647206	2.4004	15.2759	0.0026633
FBgn0028476	-0.350516	6.57924	23.0873	0.000106299
FBgn0028480	0.310542	8.7875	24.9203	5.05156e-05
FBgn0028532	-0.493222	3.93101	9.28463	0.028899
FBgn0028550	-0.312331	6.82298	9.04631	0.0317403
FBgn0028573	-0.459294	2.18488	9.76867	0.023771
FBgn0028583	0.489393	10.0624	25.6401	3.72995e-05
FBgn0028646	-0.228987	7.23158	9.83318	0.0232403
FBgn0028670	-0.306576	8.00039	26.2782	2.87086e-05
FBgn0028685	0.28845	6.14887	18.3153	0.000755822
FBgn0028686	0.307324	6.21706	23.7209	8.02747e-05
FBgn0028687	0.210471	7.12561	13.8719	0.0045863
FBgn0028691	0.211721	6.55104	11.6384	0.0114544
FBgn0028695	0.210724	7.2863	13.058	0.00644634
FBgn0028737	-0.177171	8.56702	8.55067	0.0385043
FBgn0028900	0.311547	6.40535	8.12175	0.0455104
FBgn0028949	-0.66461	1.99736	11.502	0.0121857
FBgn0028950	-0.690294	5.02523	18.9431	0.000573832
FBgn0028965	0.319934	4.69085	10.7637	0.016125
FBgn0028990	0.394714	6.16104	18.2205	0.000791386
FBgn0029134	0.205132	6.86553	9.06116	0.031606
FBgn0029174	0.212542	6.21895	10.3144	0.0193379
FBgn0029508	0.22852	6.74155	10.4399	0.0183878
FBgn0029535	0.496297	2.49642	8.96313	0.0327782
FBgn0029664	-0.254934	4.85236	8.23163	0.0433797
FBgn0029689	0.330296	5.24741	15.168	0.00278289
FBgn0029694	0.457958	3.92043	17.7415	0.00096051
FBgn0029765	0.264835	4.77985	9.97258	0.0219874
FBgn0029766	0.467799	6.19507	8.99153	0.0325239
FBgn0029769	0.327002	4.93489	11.4827	0.0122142
FBgn0029810	0.269883	6.38561	13.7473	0.00478783
FBgn0029814	-0.318821	6.63195	20.4967	0.000305189
FBgn0029827	-0.561853	4.00796	18.1413	0.000818902
FBgn0029831	1.16244	6.06015	26.5767	2.58446e-05
FBgn0029836	-0.787923	1.76374	10.8167	0.0157334
FBgn0029837	-0.276709	5.00916	8.83751	0.0343541
FBgn0029838	0.378193	6.35065	27.3804	1.8572e-05
FBgn0029867	-0.283149	4.26071	10.6679	0.0166214
FBgn0029868	-0.363054	7.28251	15.324	0.00262012
FBgn0029882	-0.307475	5.25376	15.3432	0.00260913
FBgn0029888	-0.299242	6.89606	10.7042	0.0164806
FBgn0029890	-0.278903	6.16504	10.1662	0.0205047
FBgn0029898	0.314221	6.96815	10.2186	0.0201442
FBgn0029911	0.208243	5.9035	9.66616	0.0247958
FBgn0029975	0.295703	8.00526	18.964	0.000569831
FBgn0029996	-0.249031	5.47878	11.1456	0.0139267
FBgn0030030	-0.285367	6.12712	11.6796	0.0112408
FBgn0030051	0.5099	3.76466	15.7196	0.00224334
FBgn0030073	0.751766	3.24697	8.98527	0.0325269
FBgn0030105	1.87096	6.09961	17.6856	0.000978815
FBgn0030157	0.492627	5.9916	25.1715	4.5599e-05
FBgn0030218	0.311691	5.3218	9.25719	0.0292628
FBgn0030222	-0.396151	3.50795	10.702	0.0164806
FBgn0030271	0.289098	4.01412	7.98229	0.0482671
FBgn0030300	0.462739	5.34217	22.792	0.000120118
FBgn0030309	0.387956	5.42029	18.6435	0.000655884
FBgn0030362	0.22608	8.18403	8.10787	0.0457718
FBgn0030425	0.669341	6.29731	79.6339	9.71569e-16
FBgn0030479	-0.237054	5.72451	10.1139	0.0208458
FBgn0030484	0.404626	7.96105	26.946	2.2331e-05
FBgn0030518	-0.307	4.5962	12.8425	0.00699724
FBgn0030521	0.249237	8.47475	12.2807	0.00882115
FBgn0030545	-0.306892	4.6065	12.2963	0.00881528
FBgn0030558	0.640624	6.74883	19.5096	0.000457218
FBgn0030589	-0.306285	5.5968	14.2938	0.00391412
FBgn0030603	0.238642	5.77833	8.57701	0.038188
FBgn0030605	-0.396064	6.65022	14.2924	0.00391412
FBgn0030607	0.817365	4.10879	34.7691	8.51449e-07
FBgn0030608	0.355846	8.69211	29.6749	7.37078e-06
FBgn0030617	-0.334089	3.80099	9.25535	0.0292628
FBgn0030628	-0.571318	2.5518	9.32503	0.0284004
FBgn0030657	-0.461025	2.42309	10.3971	0.018664
FBgn0030661	0.368016	4.64332	14.85	0.00312159
FBgn0030723	-0.406289	3.6829	13.1295	0.0062546
FBgn0030733	-0.293144	8.39927	10.4583	0.0182562
FBgn0030745	-0.400005	6.80547	14.4571	0.00365482
FBgn0030774	-0.485151	4.69925	17.704	0.000972758
FBgn0030776	-0.443984	5.37939	16.8251	0.00140716
FBgn0030805	0.385357	3.65352	9.6488	0.0250005
FBgn0030828	0.235344	9.68578	11.1697	0.013832
FBgn0030871	0.506043	2.37643	12.2992	0.00881528
FBgn0030878	0.375303	4.23619	12.5391	0.00795583
FBgn0030932	0.250918	6.31843	10.6345	0.0168292
FBgn0031012	0.279695	5.2616	16.3312	0.00172678
FBgn0031021	-0.418095	7.33485	16.9036	0.0013632
FBgn0031048	-0.359298	5.51937	17.9939	0.000865571
FBgn0031066	-0.303041	9.27631	9.03453	0.0318741
FBgn0031097	-1.19314	2.52753	33.4503	1.40737e-06
FBgn0031119	-0.388934	3.28118	11.7346	0.0109857
FBgn0031126	0.42271	5.17406	14.8561	0.00311933
FBgn0031148	0.418421	5.56938	13.0718	0.00641175
FBgn0031176	0.617527	9.28527	19.4569	0.000468014
FBgn0031213	-0.456031	5.56711	27.9946	1.5603e-05
FBgn0031220	0.328864	5.46127	15.7232	0.00224334
FBgn0031258	0.310389	5.22807	10.9332	0.0151974
FBgn0031264	-0.534857	4.79207	16.9293	0.00135353
FBgn0031277	0.593374	4.42847	12.9387	0.00676337
FBgn0031299	0.235658	5.59372	10.1408	0.0206243
FBgn0031391	-0.353989	3.76027	8.37904	0.041041
FBgn0031414	-0.507731	6.44819	23.8842	7.60622e-05
FBgn0031417	0.423559	6.04255	16.8692	0.00138365
FBgn0031440	0.330687	4.33015	12.3024	0.00881528
FBgn0031443	0.263884	5.04004	8.30141	0.0421563
FBgn0031449	0.23844	8.29449	9.91199	0.0225462
FBgn0031457	0.265078	4.55116	8.98089	0.032533
FBgn0031468	0.482158	3.28008	16.4734	0.00163143
FBgn0031472	-0.380877	3.49345	8.48528	0.0393835
FBgn0031473	-0.268894	4.17307	8.64914	0.0370134
FBgn0031478	0.220071	5.88936	10.5558	0.0174623
FBgn0031490	0.501095	3.1302	11.8563	0.010429
FBgn0031496	0.315887	3.97005	8.55268	0.0385043
FBgn0031515	0.571801	4.96565	37.6207	2.82318e-07
FBgn0031518	0.389536	4.03663	10.0253	0.021667
FBgn0031538	0.26524	6.10079	16.2778	0.00177084
FBgn0031560	0.67432	5.89818	32.7602	1.784e-06
FBgn0031561	0.633119	7.44438	22.9354	0.000113586
FBgn0031564	-0.651563	2.69064	17.1358	0.00125469
FBgn0031571	-0.447494	5.6293	14.3189	0.00389568
FBgn0031636	-0.360259	6.23266	19.6155	0.000441559
FBgn0031660	-0.316456	6.05735	9.38691	0.0278194
FBgn0031692	-0.479616	4.87257	21.2244	0.000227004
FBgn0031703	0.234046	5.86699	8.73697	0.0359513
FBgn0031735	0.503762	3.35348	14.78	0.00319977
FBgn0031746	0.301191	8.6625	17.581	0.00103058
FBgn0031786	0.361161	5.53707	23.4004	9.1493e-05
FBgn0031829	0.702909	1.03141	8.49152	0.0392887
FBgn0031830	-0.404334	8.77146	17.5655	0.00103541
FBgn0031869	-0.296502	6.313	10.4772	0.0181199
FBgn0031883	0.184566	7.05941	9.58475	0.0257618
FBgn0031886	-0.445223	2.33061	7.99922	0.0479085
FBgn0031908	-0.202388	7.30471	8.07773	0.0462719
FBgn0031912	-0.358771	9.44899	24.3724	6.24749e-05
FBgn0031913	0.361315	7.19888	14.6274	0.0033945
FBgn0031942	-3.07531	4.78568	22.1264	0.000160925
FBgn0031951	-0.287086	4.11084	8.67546	0.0367581
FBgn0031957	0.651656	1.73589	8.36383	0.0412569
FBgn0031969	-0.261538	6.42915	18.4389	0.000716385
FBgn0031975	-0.258079	4.89973	8.62082	0.0374754
FBgn0032025	0.321685	7.3754	13.37	0.00561365
FBgn0032029	0.477496	5.92586	44.893	1.06823e-08
FBgn0032055	0.36958	8.18195	16.6229	0.00154265
FBgn0032076	0.636071	5.50417	8.34214	0.0415909
FBgn0032077	-0.568168	2.0708	10.7601	0.0161332
FBgn0032136	0.411955	8.66682	12.509	0.00805502
FBgn0032195	-0.364245	3.04675	9.10699	0.0311573
FBgn0032265	-0.437356	3.84291	10.0407	0.0215657
FBgn0032285	0.786013	7.55416	51.5692	4.38286e-10
FBgn0032287	0.420669	4.95832	13.1641	0.00616485
FBgn0032292	0.222868	5.30171	8.26713	0.0426647
FBgn0032318	-0.302287	4.32138	9.99849	0.0217921
FBgn0032322	0.673585	4.60156	17.9754	0.000870861
FBgn0032345	0.28676	4.86885	8.70048	0.0364442
FBgn0032373	-0.516249	5.76124	43.2693	2.05689e-08
FBgn0032381	-0.974484	6.13651	11.6341	0.0114619
FBgn0032394	0.321904	7.17436	18.5344	0.00068657
FBgn0032414	-0.568667	2.10245	11.0544	0.0144076
FBgn0032433	0.317584	6.85677	15.1144	0.00284276
FBgn0032472	0.317872	6.34995	14.4133	0.00373128
FBgn0032482	0.202304	8.95064	8.09794	0.0459347
FBgn0032505	0.265127	12.6602	11.2988	0.0132289
FBgn0032507	0.584868	3.86735	13.9984	0.0043571
FBgn0032511	-0.333309	7.44318	13.0083	0.00658088
FBgn0032596	0.192935	6.26503	8.65967	0.0368388
FBgn0032669	-0.521523	6.57246	10.0074	0.0217155
FBgn0032684	-0.298905	5.7481	8.72285	0.036115
FBgn0032699	0.311238	6.82471	12.1545	0.00927732
FBgn0032700	0.263295	4.43904	10.6839	0.0165955
FBgn0032734	0.564631	1.9907	10.2085	0.0202278
FBgn0032772	0.355228	3.11741	10.1972	0.0203249
FBgn0032774	0.338511	7.42906	17.9316	0.000884775
FBgn0032781	0.255551	4.30986	8.0453	0.046883
FBgn0032785	-0.377098	4.76357	16.5651	0.00157008
FBgn0032835	0.486621	7.018	25.9406	3.27205e-05
FBgn0032839	0.340466	6.42101	10.1096	0.0208669
FBgn0032843	-0.322751	4.4701	9.81477	0.0234152
FBgn0032848	0.354547	4.30293	12.4502	0.00828202
FBgn0032849	0.469738	3.89679	23.3409	9.37589e-05
FBgn0032864	0.35163	6.65867	21.9197	0.000174138
FBgn0032868	-0.469606	6.09943	10.5275	0.0176828
FBgn0032883	0.301747	6.42888	13.6334	0.0050257
FBgn0032899	-0.418758	5.78568	28.7108	1.12086e-05
FBgn0032904	0.594632	6.05712	37.1588	3.35376e-07
FBgn0032908	0.585406	4.33177	13.6144	0.0050421
FBgn0032934	0.415408	3.04066	10.9034	0.0153073
FBgn0032946	-0.359822	9.04889	11.9697	0.00999856
FBgn0033039	0.209823	5.79208	7.96295	0.048647
FBgn0033048	0.441871	4.08569	8.86318	0.0341323
FBgn0033067	0.399952	3.687	8.83884	0.0343541
FBgn0033075	0.477869	5.32379	25.2357	4.44651e-05
FBgn0033129	0.447309	3.58411	9.40026	0.0276836
FBgn0033130	0.392474	4.43695	14.6411	0.0033862
FBgn0033188	-0.493302	7.75605	36.3247	4.73842e-07
FBgn0033208	-0.358022	3.77738	13.5913	0.00507117
FBgn0033214	0.305738	4.25964	9.68631	0.0246748
FBgn0033215	-0.605809	2.49827	10.9132	0.015278
FBgn0033243	0.343971	4.88814	13.4134	0.00550767
FBgn0033246	0.3231	10.3864	12.8869	0.0068661
FBgn0033271	0.476452	2.42641	10.8336	0.0156724
FBgn0033353	0.83392	4.28188	9.56951	0.0258819
FBgn0033364	0.218311	6.34692	8.83767	0.0343541
FBgn0033366	0.230593	5.06444	8.6363	0.0371973
FBgn0033373	0.35476	5.49679	20.9951	0.000249353
FBgn0033378	0.303471	4.355	9.38218	0.0278532
FBgn0033381	-0.533606	4.2353	20.2136	0.000350517
FBgn0033387	0.36203	5.99987	18.7648	0.000622674
FBgn0033391	-0.246788	7.14075	15.2468	0.00269749
FBgn0033401	-0.303618	3.97936	10.7089	0.016467
FBgn0033446	-0.565105	9.38819	17.0846	0.00127617
FBgn0033457	0.254613	5.19076	8.15276	0.0449122
FBgn0033464	0.639782	5.01655	21.7863	0.000183538
FBgn0033466	0.173165	6.2111	9.26731	0.0291398
FBgn0033473	0.406119	3.35111	11.2596	0.0133897
FBgn0033483	0.342336	5.39435	17.3127	0.00116256
FBgn0033584	0.355576	4.19419	10.6029	0.0170713
FBgn0033627	0.495939	3.04984	15.3728	0.00257811
FBgn0033649	0.299475	4.8634	9.09216	0.031269
FBgn0033672	0.201088	6.04082	8.51746	0.0388517
FBgn0033677	0.414955	4.49894	27.5125	1.78993e-05
FBgn0033696	-0.834595	1.97435	20.0268	0.000375197
FBgn0033698	0.211877	5.70556	9.97791	0.0219521
FBgn0033728	-0.752292	5.9529	14.2607	0.00392612
FBgn0033730	-1.42255	2.32226	65.8404	7.52989e-13
FBgn0033812	0.238815	5.65347	9.68417	0.0246748
FBgn0033814	0.249299	6.98527	13.7952	0.00469557
FBgn0033826	0.358604	5.55237	10.0392	0.0215657
FBgn0033844	0.172429	7.9365	8.88864	0.0337408
FBgn0033853	0.219262	7.73067	13.2939	0.00582236
FBgn0033872	-0.25137	7.61623	8.31145	0.0420068
FBgn0033873	0.495918	3.23653	12.0122	0.00982341
FBgn0033880	0.699077	1.09986	8.81102	0.0347439
FBgn0033891	0.303601	3.67451	7.91381	0.0495646
FBgn0033913	0.30752	7.01966	9.15317	0.030589
FBgn0033915	-0.34362	6.60473	22.054	0.000164232
FBgn0033917	-0.461632	3.02065	9.57206	0.0258804
FBgn0033932	0.642556	1.6786	10.2847	0.0195931
FBgn0033949	0.687544	2.83968	16.7648	0.00144794
FBgn0033961	-0.370562	6.54368	11.6215	0.0115211
FBgn0033968	0.387271	3.56321	8.69407	0.0364951
FBgn0033981	0.590466	6.77274	10.8287	0.0156815
FBgn0034007	-0.455191	4.98851	26.1562	3.0307e-05
FBgn0034021	0.365906	5.0729	16.0936	0.00191502
FBgn0034084	0.426697	3.68087	14.9979	0.00297093
FBgn0034086	0.3264	3.90413	12.6682	0.00749281
FBgn0034098	-0.536739	4.17481	13.9816	0.00438345
FBgn0034109	-0.618993	2.91205	20.9117	0.000252904
FBgn0034110	0.245417	5.49502	12.2581	0.00888584
FBgn0034117	0.346959	5.92407	9.61577	0.0254231
FBgn0034118	-0.283708	4.73945	8.80887	0.0347474
FBgn0034136	-0.449329	2.94851	8.85783	0.0341954
FBgn0034140	0.801641	4.39963	21.6978	0.000191141
FBgn0034151	-0.354502	4.95966	11.0826	0.0143195
FBgn0034179	0.321247	5.4465	18.667	0.00065291
FBgn0034182	-0.470074	2.67826	9.24205	0.0294082
FBgn0034245	-0.490293	7.42703	19.3799	0.000481193
FBgn0034251	0.312714	5.52087	14.2236	0.00395882
FBgn0034258	-0.166845	8.06045	8.35861	0.0412569
FBgn0034267	-0.278347	5.55544	12.7787	0.00719557
FBgn0034275	-0.304444	5.20323	8.14755	0.0449542
FBgn0034276	0.790731	3.95131	9.95235	0.0221726
FBgn0034291	-2.16978	4.4219	84.3747	1.10322e-16
FBgn0034292	-0.40508	5.88371	8.55498	0.0385043
FBgn0034321	0.590311	2.66949	13.1097	0.00630856
FBgn0034328	1.04463	4.66013	13.614	0.0050421
FBgn0034366	0.300646	3.59176	8.89755	0.0336423
FBgn0034382	0.412157	6.67875	8.54339	0.0385656
FBgn0034390	0.391089	5.52084	9.83367	0.0232403
FBgn0034394	0.559421	7.9038	36.3296	4.73842e-07
FBgn0034406	-0.269137	6.24912	9.71927	0.0243279
FBgn0034438	-0.230296	5.85561	10.8256	0.015685
FBgn0034479	0.267542	6.48021	16.5039	0.00161039
FBgn0034480	-0.804772	5.37037	19.7333	0.000419124
FBgn0034485	-0.239183	4.99859	8.32365	0.0419329
FBgn0034497	-0.498145	9.70695	8.37597	0.0410527
FBgn0034501	-0.260134	9.61626	12.8014	0.00712548
FBgn0034512	0.451151	8.61893	10.6347	0.0168292
FBgn0034527	0.252378	5.44996	11.3017	0.0132289
FBgn0034538	0.36893	5.77752	14.0522	0.00425613
FBgn0034553	-0.400161	4.92111	21.3427	0.000217914
FBgn0034554	0.503933	2.14581	10.1759	0.0204519
FBgn0034605	-0.371274	4.23426	11.1054	0.0141882
FBgn0034618	-0.349106	7.81025	10.8885	0.0153665
FBgn0034628	-0.25914	5.20935	9.4388	0.0273862
FBgn0034638	0.319346	7.91389	19.6439	0.0004373
FBgn0034645	-0.338859	7.33689	9.61225	0.0254408
FBgn0034705	0.406788	3.04082	12.2689	0.00885021
FBgn0034709	-0.446549	6.70823	17.4841	0.00106956
FBgn0034717	0.202766	6.14741	9.47384	0.0270048
FBgn0034802	0.22733	8.64014	8.2052	0.0438447
FBgn0034817	0.308643	4.55074	10.9728	0.0149264
FBgn0034827	0.191819	7.05516	9.06195	0.031606
FBgn0034838	0.403009	4.3965	19.3883	0.000481193
FBgn0034859	0.399119	3.82015	18.047	0.000850764
FBgn0034885	0.26001	7.02706	11.2146	0.0135943
FBgn0034948	-0.197868	6.53431	10.0129	0.0216832
FBgn0034974	-0.624468	1.36749	9.12172	0.0309798
FBgn0034989	0.17346	7.06212	9.67706	0.0247401
FBgn0035006	-1.47226	1.95074	19.3587	0.000484538
FBgn0035020	0.215828	6.63372	10.1453	0.0206243
FBgn0035022	-1.41159	2.51951	19.0093	0.000559693
FBgn0035032	-0.384691	9.26291	10.8396	0.015658
FBgn0035042	0.328494	6.39583	24.1367	6.90962e-05
FBgn0035046	-0.332061	6.95867	14.0495	0.00425613
FBgn0035082	0.338268	3.38142	8.5281	0.0387835
FBgn0035087	0.482019	9.81778	63.7071	1.72915e-12
FBgn0035090	0.492113	7.06038	38.9709	1.49591e-07
FBgn0035091	0.549494	6.99628	59.4144	1.14743e-11
FBgn0035144	-0.466701	4.4843	10.5567	0.0174623
FBgn0035158	-0.44539	2.74497	11.3813	0.0127344
FBgn0035238	0.289767	4.32958	10.4246	0.0184896
FBgn0035245	0.576508	2.65425	11.8011	0.0106535
FBgn0035266	0.445272	6.50403	27.8716	1.5881e-05
FBgn0035280	-0.611441	3.93829	13.8024	0.00469557
FBgn0035344	0.323934	6.00677	15.1375	0.00282085
FBgn0035346	0.199774	6.80579	8.03469	0.0471136
FBgn0035383	0.254058	5.35325	10.8993	0.015318
FBgn0035398	-0.957568	3.30755	30.4558	5.33632e-06
FBgn0035404	-0.282537	7.92786	11.2489	0.0134195
FBgn0035431	0.292672	4.63156	8.47003	0.0396164
FBgn0035439	-0.73967	2.6365	14.9467	0.00301811
FBgn0035452	-0.689107	3.02024	20.1214	0.000361346
FBgn0035471	0.243968	8.01725	14.782	0.00319977
FBgn0035501	0.190489	6.20612	8.69807	0.0364536
FBgn0035519	0.188476	6.33213	8.81443	0.0347164
FBgn0035600	-0.474191	9.23786	24.0433	7.15068e-05
FBgn0035625	0.2917	6.67249	14.0507	0.00425613
FBgn0035631	0.19052	6.30331	9.09629	0.0312506
FBgn0035656	0.242586	5.66337	10.4985	0.0179369
FBgn0035661	0.382736	7.84257	23.408	9.1493e-05
FBgn0035666	-0.596708	4.85447	14.6653	0.00335115
FBgn0035692	0.233664	5.24761	8.28434	0.0424288
FBgn0035694	-0.452385	9.36671	10.8806	0.0153665
FBgn0035710	-0.428263	6.60356	26.4349	2.67122e-05
FBgn0035812	0.537371	3.35523	19.1834	0.000522537
FBgn0035817	-0.239326	8.47302	8.95931	0.0328105
FBgn0035872	0.228432	5.44298	8.54807	0.0385194
FBgn0035900	0.287955	4.97548	12.5538	0.00790816
FBgn0035942	0.200012	6.09622	9.52544	0.0264146
FBgn0035968	-0.676145	5.49493	27.751	1.62185e-05
FBgn0035976	0.321612	5.93588	13.1852	0.00612016
FBgn0035977	1.15852	2.98059	11.9059	0.0102412
FBgn0036007	0.314753	8.30431	15.4842	0.0024572
FBgn0036023	0.930085	2.46873	10.7364	0.0162938
FBgn0036024	1.51067	6.85514	16.6167	0.00154265
FBgn0036044	-2.46434	3.27142	32.8519	1.72922e-06
FBgn0036046	0.471186	3.1898	14.4715	0.00364366
FBgn0036072	0.240169	6.71951	11.8439	0.0104811
FBgn0036091	0.489823	10.4259	17.5475	0.00104164
FBgn0036106	0.420137	9.3813	14.7395	0.00323467
FBgn0036124	0.24984	5.01674	9.06363	0.031606
FBgn0036153	0.327416	4.48487	8.42438	0.040232
FBgn0036157	0.531881	4.03799	22.6488	0.000126294
FBgn0036191	0.311209	5.13979	12.4241	0.0083832
FBgn0036211	0.255477	8.18663	11.2423	0.0134463
FBgn0036262	0.855743	9.19668	22.722	0.000123155
FBgn0036264	0.610043	3.02656	18.8779	0.000591444
FBgn0036278	0.403873	5.67587	26.6793	2.50239e-05
FBgn0036285	0.268273	5.74769	9.05815	0.031606
FBgn0036289	-0.512828	5.80159	9.47162	0.027005
FBgn0036314	0.298542	4.21922	9.9036	0.022595
FBgn0036316	0.585334	7.86383	46.9811	4.29249e-09
FBgn0036359	0.447625	3.40064	9.57185	0.0258804
FBgn0036368	-0.556299	2.40329	9.6675	0.0247958
FBgn0036376	-0.178706	6.01872	8.55103	0.0385043
FBgn0036476	0.348598	4.22506	17.118	0.00125807
FBgn0036520	-0.423944	3.16806	9.77998	0.0236841
FBgn0036552	0.521769	2.2097	8.42857	0.0401799
FBgn0036566	0.214621	6.74468	11.4501	0.0123514
FBgn0036619	0.515684	5.73971	11.1801	0.0137756
FBgn0036640	-0.36924	3.11532	8.21159	0.043776
FBgn0036656	-1.63955	3.52284	15.7071	0.00225179
FBgn0036688	-0.290022	3.97055	8.02109	0.0473785
FBgn0036698	0.80285	2.75666	30.1882	5.95311e-06
FBgn0036715	-0.848213	1.69541	20.1719	0.00035492
FBgn0036728	-0.274131	9.45045	8.72815	0.0360617
FBgn0036732	0.250553	4.95724	8.0757	0.0462794
FBgn0036759	0.384475	5.38932	18.4262	0.000718429
FBgn0036762	-0.301739	8.66551	8.74581	0.035854
FBgn0036772	-0.532077	2.62057	10.1832	0.0203976
FBgn0036773	0.358757	4.93808	21.1704	0.000232301
FBgn0036787	0.278591	4.80662	8.47429	0.0395817
FBgn0036807	0.291091	4.51957	8.02955	0.0472025
FBgn0036811	0.34952	2.91204	8.54213	0.0385656
FBgn0036834	-0.310865	3.91854	12.186	0.00917629
FBgn0036876	-0.432199	4.12209	12.3281	0.00876145
FBgn0036881	-1.10253	3.49304	18.0018	0.00086513
FBgn0036887	-0.232668	6.34959	12.1213	0.00937844
FBgn0036893	-0.375922	3.22417	10.6738	0.0166155
FBgn0036900	-0.232798	5.28348	8.29319	0.0423058
FBgn0036916	-0.584157	3.4664	24.8785	5.06961e-05
FBgn0036935	-0.30931	4.76561	8.10101	0.0459012
FBgn0036962	0.278251	5.99248	14.8053	0.00317272
FBgn0036985	-0.561211	2.62267	8.50768	0.0390047
FBgn0036992	1.13903	7.61317	11.8783	0.0103587
FBgn0036995	0.823352	2.52505	11.2799	0.0133008
FBgn0036997	0.640302	4.64126	17.2901	0.00117251
FBgn0037005	-0.524766	2.70535	10.3668	0.0189206
FBgn0037012	0.364828	4.8277	10.7275	0.0163487
FBgn0037044	-0.419298	4.08755	11.0413	0.014466
FBgn0037045	-0.521238	2.60185	11.4984	0.01219
FBgn0037102	-0.305414	4.27033	9.72031	0.0243279
FBgn0037146	0.244542	8.98979	12.9125	0.00681897
FBgn0037163	0.366238	3.99106	12.8887	0.0068661
FBgn0037172	0.275719	4.654	11.4841	0.0122142
FBgn0037176	0.316432	3.93894	9.31804	0.0284758
FBgn0037186	0.372929	5.5185	19.8035	0.000411202
FBgn0037207	0.305885	4.71938	12.2784	0.00882115
FBgn0037212	-0.325478	5.40091	9.34767	0.0281501
FBgn0037236	-0.351485	2.81398	9.19306	0.0301016
FBgn0037239	0.220356	6.5597	9.05102	0.031694
FBgn0037296	0.338112	4.94488	10.0234	0.021667
FBgn0037312	-0.316255	4.69257	11.7145	0.0110866
FBgn0037323	-0.517173	5.50041	11.4879	0.0122142
FBgn0037326	-0.427039	3.86574	14.9238	0.0030244
FBgn0037327	-0.280353	5.94344	19.1831	0.000522537
FBgn0037341	0.186532	5.91599	7.93513	0.0491683
FBgn0037387	0.347943	7.22346	9.99318	0.0217988
FBgn0037481	0.801734	2.02462	22.082	0.000163734
FBgn0037486	-0.481715	5.76642	29.7712	7.17932e-06
FBgn0037498	-0.33357	4.59751	10.147	0.0206243
FBgn0037515	0.423134	5.01555	19.8087	0.000411202
FBgn0037534	-0.240762	7.02012	12.1117	0.00939389
FBgn0037537	-0.242023	5.81962	11.6415	0.0114541
FBgn0037547	0.483105	8.65261	32.1431	2.41242e-06
FBgn0037561	0.386938	3.55128	11.0619	0.0143929
FBgn0037602	-0.425078	3.35703	9.02391	0.032024
FBgn0037635	0.73665	5.41684	23.4524	9.03383e-05
FBgn0037643	-0.175248	9.45436	8.79986	0.0348446
FBgn0037646	0.465308	3.57013	14.9278	0.0030244
FBgn0037654	0.400287	2.77336	9.48483	0.0269102
FBgn0037655	-0.267185	8.19292	15.3932	0.00256428
FBgn0037683	0.618096	4.81264	24.0287	7.15475e-05
FBgn0037684	0.424066	5.74373	20.5265	0.000301902
FBgn0037690	0.393293	3.25485	8.45238	0.0397721
FBgn0037696	0.503452	2.52535	10.9721	0.0149264
FBgn0037714	0.317881	5.7324	10.4122	0.0185627
FBgn0037718	-0.230328	6.01167	10.3139	0.0193379
FBgn0037727	0.454059	3.70947	12.9286	0.00678672
FBgn0037754	-0.281273	5.58678	11.0757	0.0143297
FBgn0037763	0.475815	9.01815	51.8167	4.10532e-10
FBgn0037764	0.408292	7.1621	11.9489	0.0100418
FBgn0037765	0.571919	6.04822	35.7059	5.75284e-07
FBgn0037781	-0.423924	3.45389	8.71489	0.0361957
FBgn0037873	-0.31484	7.9183	10.2536	0.0198188
FBgn0037877	-0.321119	4.79353	14.8176	0.00315999
FBgn0037996	-1.44129	3.09288	8.18425	0.0442677
FBgn0038033	0.970897	9.17891	141.895	1.10504e-28
FBgn0038067	-0.36777	5.46027	12.2791	0.00882115
FBgn0038072	-0.335707	5.20334	12.1848	0.00917629
FBgn0038074	0.772589	7.83281	7.92236	0.0494235
FBgn0038124	0.272047	4.67051	10.2395	0.0199443
FBgn0038149	0.193644	6.52857	8.32869	0.0418584
FBgn0038180	-0.844285	1.70456	14.1234	0.00415653
FBgn0038181	-0.585642	10.8133	34.6844	8.7078e-07
FBgn0038186	-0.486746	3.79625	15.0546	0.00291688
FBgn0038198	0.305402	6.39161	13.854	0.00461002
FBgn0038201	0.575742	1.55719	8.27578	0.0425454
FBgn0038211	0.3615	5.33118	21.5005	0.000206119
FBgn0038224	-0.359138	8.20579	13.6448	0.00502264
FBgn0038256	0.329358	6.97646	21.2836	0.000223565
FBgn0038271	-0.350328	10.0211	14.7415	0.00323467
FBgn0038286	-0.194966	6.68635	11.0566	0.0144076
FBgn0038293	-0.355605	8.1828	11.5257	0.0120512
FBgn0038304	-0.240459	5.37662	9.43501	0.0273862
FBgn0038337	0.570716	5.99461	34.5995	8.91003e-07
FBgn0038395	0.265495	8.44565	17.2425	0.00119411
FBgn0038398	-0.393595	6.29492	19.5397	0.000453908
FBgn0038422	-0.389493	4.31545	11.4175	0.0125401
FBgn0038450	0.718814	7.9697	107.777	1.08068e-21
FBgn0038484	-0.688704	4.61574	16.5637	0.00157008
FBgn0038498	-0.369957	3.71217	10.6798	0.0166086
FBgn0038551	0.251593	3.84054	7.93102	0.0492337
FBgn0038565	0.214192	6.12789	8.9361	0.0331205
FBgn0038577	0.270875	5.91363	10.9243	0.0152249
FBgn0038590	-0.693651	1.9173	13.9971	0.0043571
FBgn0038592	0.462793	3.54133	14.2643	0.00392612
FBgn0038612	0.34033	3.87986	8.26729	0.0426647
FBgn0038613	-0.668735	5.00094	57.6895	2.36347e-11
FBgn0038631	0.874348	6.57918	52.3683	3.30647e-10
FBgn0038678	-0.5228	3.32935	16.2533	0.00178449
FBgn0038733	-0.422838	5.57003	17.3603	0.00113765
FBgn0038734	-0.467746	2.70215	10.1313	0.0207043
FBgn0038752	-0.259754	5.19062	8.39459	0.0407732
FBgn0038763	-0.3858	5.89763	19.3823	0.000481193
FBgn0038767	0.54843	3.3138	24.9128	5.05156e-05
FBgn0038790	0.933271	7.69481	60.5932	7.56515e-12
FBgn0038799	0.424247	4.75149	25.5114	3.95065e-05
FBgn0038805	-0.299052	4.93943	12.1397	0.00931885
FBgn0038820	-0.679795	8.09777	12.9013	0.00684656
FBgn0038837	-0.362382	3.0037	9.0953	0.0312506
FBgn0038845	-0.408051	4.731	12.7661	0.00719557
FBgn0038858	-0.320258	4.90741	9.37727	0.0278951
FBgn0038860	-0.406296	3.25058	11.6961	0.0111779
FBgn0038922	-0.266336	9.11467	13.6188	0.0050421
FBgn0038959	-0.448775	3.19954	8.45079	0.0397721
FBgn0038973	-0.605706	2.93677	12.771	0.00719557
FBgn0038981	-0.249458	5.77803	10.9821	0.0148908
FBgn0039030	0.449587	3.8804	15.4574	0.00248545
FBgn0039031	0.299148	6.76436	15.8035	0.00216071
FBgn0039049	0.219362	6.69597	10.2738	0.0196833
FBgn0039073	0.437274	4.20802	10.1838	0.0203976
FBgn0039084	0.355668	5.31393	16.6066	0.00154449
FBgn0039085	0.499547	2.79614	9.77532	0.0237146
FBgn0039091	-1.81894	3.62204	32.8689	1.72922e-06
FBgn0039102	0.253644	7.02032	9.49429	0.0268345
FBgn0039104	0.29926	9.18468	10.75	0.0161982
FBgn0039107	-0.553074	3.56533	13.2487	0.00594024
FBgn0039112	-0.31475	7.80254	9.56601	0.0258998
FBgn0039137	-0.435897	4.40647	26.017	3.17233e-05
FBgn0039145	-0.503703	4.09077	24.8207	5.13838e-05
FBgn0039165	-0.270342	4.76744	9.03639	0.0318741
FBgn0039184	0.371392	6.45395	21.8144	0.000181892
FBgn0039203	0.690491	5.91852	23.4632	9.03383e-05
FBgn0039226	0.307732	4.65564	12.2111	0.00909629
FBgn0039239	0.648739	1.98267	14.2427	0.00393682
FBgn0039244	0.384221	2.99434	8.08649	0.046116
FBgn0039264	-0.650762	1.67567	8.92197	0.0333046
FBgn0039290	0.3077	4.32085	8.55485	0.0385043
FBgn0039301	0.451501	2.50498	8.25629	0.0428362
FBgn0039311	-0.656804	6.93623	17.9519	0.000878507
FBgn0039312	-0.442102	7.5915	12.7473	0.00723791
FBgn0039358	-0.334629	8.88881	20.013	0.000375197
FBgn0039452	1.1088	6.906	12.6268	0.0076333
FBgn0039481	-0.780634	2.30163	10.1225	0.020776
FBgn0039494	0.317245	5.18953	9.35544	0.0281117
FBgn0039495	0.80688	3.94898	11.9712	0.00999856
FBgn0039529	0.2184	7.02245	11.8246	0.0105547
FBgn0039562	-0.278246	8.30948	13.4078	0.00551264
FBgn0039564	0.666602	3.78833	21.3679	0.000216205
FBgn0039591	-0.37509	3.16212	9.16782	0.0304146
FBgn0039622	-0.482969	3.599	14.5454	0.00352866
FBgn0039628	0.255911	5.50245	8.14964	0.0449459
FBgn0039629	0.62227	4.73409	27.8324	1.60241e-05
FBgn0039635	-0.258696	8.80094	10.7205	0.0163876
FBgn0039655	0.615852	3.22672	23.9406	7.43772e-05
FBgn0039665	0.334243	3.34475	8.60558	0.0377114
FBgn0039728	-0.457618	2.74624	8.59907	0.0377792
FBgn0039742	-0.306565	3.77536	7.94012	0.0490791
FBgn0039755	0.537526	6.58299	78.9226	1.16049e-15
FBgn0039756	0.362901	7.71519	16.4325	0.0016583
FBgn0039759	1.05527	2.05455	13.6016	0.00506495
FBgn0039761	0.398024	7.20814	8.45109	0.0397721
FBgn0039767	0.224317	5.13702	8.95372	0.0328748
FBgn0039770	0.329303	3.19751	9.20348	0.0299651
FBgn0039783	-0.314731	5.12146	8.90459	0.0335495
FBgn0039789	-0.372628	4.7468	15.5685	0.0023826
FBgn0039805	-1.34929	2.38171	27.7449	1.62185e-05
FBgn0039807	-0.485636	4.60606	19.5973	0.000442314
FBgn0039818	-0.646515	2.43094	8.9882	0.0325269
FBgn0039827	0.723299	4.56735	10.8798	0.0153665
FBgn0039830	-0.508775	11.1406	19.839	0.000407256
FBgn0039840	0.574302	4.3457	22.0687	0.000163921
FBgn0039848	0.608536	1.92313	10.1416	0.0206243
FBgn0039872	0.965053	6.0411	24.4552	6.02863e-05
FBgn0039873	0.458675	6.65741	11.0505	0.0144162
FBgn0039897	-0.248066	8.40596	9.80376	0.0235228
FBgn0039909	-0.268807	8.63156	13.8457	0.0046151
FBgn0039914	-0.358427	4.74977	12.8494	0.00698497
FBgn0039938	0.389477	5.49031	21.6009	0.00019883
FBgn0040064	0.398115	6.99951	14.7664	0.00321509
FBgn0040074	-0.506582	7.91916	14.9951	0.00297093
FBgn0040093	0.333354	6.68901	13.5876	0.00507117
FBgn0040096	0.721359	2.27515	17.0525	0.00128933
FBgn0040256	-0.548445	8.17707	10.0828	0.0211175
FBgn0040262	-1.14489	3.60272	43.1655	2.08546e-08
FBgn0040299	-0.34942	4.84991	11.5794	0.0117655
FBgn0040339	-0.362583	3.04044	8.08559	0.046116
FBgn0040377	-0.386193	4.27065	14.1048	0.00417903
FBgn0040398	0.277785	8.24539	13.6335	0.0050257
FBgn0040465	0.613243	3.77717	29.4306	8.11377e-06
FBgn0040582	0.71379	5.38948	17.8971	0.000897728
FBgn0040609	-1.16566	4.47832	44.0177	1.52524e-08
FBgn0040629	0.494658	5.03776	17.8692	0.000904508
FBgn0040636	0.296073	5.90064	14.8195	0.00315999
FBgn0040653	0.549597	7.70267	14.3004	0.00391412
FBgn0040684	0.635375	2.73017	14.7512	0.00323321
FBgn0040705	-0.550661	5.70413	11.0118	0.0146762
FBgn0040732	0.385769	9.07369	18.6491	0.000655884
FBgn0040735	-1.18419	4.59966	64.2617	1.46799e-12
FBgn0040773	-0.370446	9.02449	10.3893	0.0187175
FBgn0040813	0.495784	11.041	36.0079	5.16702e-07
FBgn0040827	0.548278	9.86208	42.526	2.68526e-08
FBgn0040900	-0.919565	2.14373	25.7672	3.54886e-05
FBgn0040996	0.369871	4.90702	14.3949	0.00375911
FBgn0041150	-0.215987	7.09589	9.83814	0.0232361
FBgn0041161	0.625995	5.94251	26.6694	2.50239e-05
FBgn0041627	0.449724	3.37218	12.15	0.00928378
FBgn0041712	0.453566	5.7586	43.7025	1.71711e-08
FBgn0041780	0.408095	4.09492	14.992	0.00297093
FBgn0042101	-1.29023	2.32088	42.9692	2.22026e-08
FBgn0042133	0.254865	6.09181	12.6212	0.00764193
FBgn0042182	-0.424858	3.31041	9.00725	0.0322812
FBgn0042201	-0.798165	6.91629	22.4526	0.000137393
FBgn0042207	-0.767469	2.97337	24.8613	5.06961e-05
FBgn0043043	0.4478	5.99546	20.6548	0.000285048
FBgn0043470	-0.691448	4.65925	18.8321	0.000603435
FBgn0043471	-0.43045	4.74087	9.48248	0.0269102
FBgn0043530	-0.266649	7.71636	8.46899	0.0396164
FBgn0043791	-1.53816	5.04867	18.536	0.00068657
FBgn0044011	0.420164	3.57487	10.6126	0.0170056
FBgn0045827	0.27137	7.06977	9.36475	0.0280531
FBgn0046999	0.416073	3.95081	11.2909	0.0132642
FBgn0047038	-0.242412	6.58557	7.9947	0.0479828
FBgn0050008	0.58077	9.1342	24.2542	6.59468e-05
FBgn0050043	-0.385178	3.35866	8.31226	0.0420068
FBgn0050046	0.466611	4.54675	16.2519	0.00178449
FBgn0050049	0.561064	1.7623	9.06878	0.0315999
FBgn0050052	0.464859	3.98955	14.7366	0.00323467
FBgn0050118	-0.186256	8.37851	9.29277	0.0288042
FBgn0050148	0.650691	3.64995	16.1318	0.0018885
FBgn0050163	0.634834	2.29325	16.3947	0.00168452
FBgn0050259	-0.68868	1.91466	11.1283	0.0140356
FBgn0050290	0.258737	4.71933	8.30528	0.042108
FBgn0050296	-0.270333	7.27707	16.4309	0.0016583
FBgn0050334	0.332409	4.08692	8.50658	0.0390047
FBgn0050371	0.434421	7.0969	34.3444	9.5862e-07
FBgn0050480	-0.422509	3.28991	12.2994	0.00881528
FBgn0050499	0.2437	5.99065	8.38278	0.0409978
FBgn0050502	-0.580334	3.85208	24.6602	5.50115e-05
FBgn0051072	0.287806	6.99081	15.8906	0.00209066
FBgn0051077	0.305808	6.11031	13.3606	0.00563024
FBgn0051102	0.356494	4.97908	15.5567	0.00239089
FBgn0051103	-0.333621	4.80856	17.0241	0.00130453
FBgn0051122	0.312771	5.49911	14.2676	0.00392612
FBgn0051157	0.507207	4.77641	30.9242	4.31682e-06
FBgn0051199	0.35177	5.87144	21.9517	0.00017223
FBgn0051200	0.374395	6.26724	29.7996	7.17288e-06
FBgn0051205	1.42442	5.78641	124.694	3.20069e-25
FBgn0051279	-0.500583	2.9132	11.1835	0.0137756
FBgn0051320	0.275384	6.0729	9.35233	0.0281117
FBgn0051431	0.326438	3.87027	9.4834	0.0269102
FBgn0051445	0.180455	6.30872	9.41206	0.0276462
FBgn0051463	-0.511119	3.8293	15.6618	0.00229349
FBgn0051493	-0.522452	4.20528	19.0059	0.000559693
FBgn0051522	0.172959	8.52164	8.26333	0.0427123
FBgn0051523	0.190092	9.22009	11.9594	0.0100025
FBgn0051533	0.231221	7.21163	9.32906	0.0283712
FBgn0051562	-0.46493	5.67678	14.0805	0.00422394
FBgn0051632	0.501741	3.19075	16.9324	0.00135353
FBgn0051676	-0.406132	5.19451	24.9864	4.97904e-05
FBgn0051690	-0.346556	3.34585	9.92903	0.0223701
FBgn0051704	-0.322139	7.55944	9.58576	0.0257618
FBgn0051816	0.369803	4.82564	13.5442	0.00516595
FBgn0051871	-0.683537	1.74325	9.85208	0.0230899
FBgn0051973	-0.659756	4.86832	23.7751	7.94011e-05
FBgn0052022	0.268065	4.34976	8.31967	0.0419582
FBgn0052082	-0.233562	6.39671	9.07346	0.0315547
FBgn0052199	0.399659	5.61876	26.4401	2.67122e-05
FBgn0052203	-0.52576	5.50942	25.2888	4.36113e-05
FBgn0052220	0.573989	3.27638	8.80626	0.0347599
FBgn0052250	0.204973	5.80191	8.52464	0.0387835
FBgn0052305	-0.370127	3.96734	10.1493	0.0206243
FBgn0052311	-0.25183	9.09841	8.97799	0.0325486
FBgn0052344	0.29754	4.21127	9.17708	0.0302958
FBgn0052523	1.33306	2.5215	33.7228	1.24564e-06
FBgn0052557	0.332838	3.88637	10.2698	0.0196987
FBgn0052627	-0.232684	8.19064	9.39987	0.0276836
FBgn0052667	0.329585	6.04954	11.2588	0.0133897
FBgn0052687	0.294317	7.70446	9.85845	0.0230392
FBgn0052726	0.360444	3.4321	10.1632	0.0205113
FBgn0052750	-0.821197	3.06763	27.8809	1.5881e-05
FBgn0052815	-0.281714	3.85858	8.22155	0.0435787
FBgn0052985	-0.262956	4.72911	8.09247	0.0460293
FBgn0053056	-0.503964	5.29779	32.9485	1.72906e-06
FBgn0053110	0.77089	6.19621	16.0035	0.00197854
FBgn0053128	1.02864	3.37833	13.4705	0.0053534
FBgn0053178	-0.420347	4.53856	13.8947	0.00455067
FBgn0053203	-0.266095	5.2925	12.9828	0.00665796
FBgn0053301	-0.869126	5.02683	25.4599	4.02411e-05
FBgn0053307	0.530095	4.21446	13.6319	0.0050257
FBgn0053346	0.525806	6.06085	29.2315	8.87647e-06
FBgn0053514	0.601596	4.82452	30.278	5.76495e-06
FBgn0053519	-0.456008	9.10498	22.4906	0.000135502
FBgn0053533	-1.02067	3.78455	22.7205	0.000123155
FBgn0053556	-0.206197	7.2875	10.3035	0.0194217
FBgn0053937	0.443453	5.06627	11.2133	0.0135943
FBgn0054043	0.351878	5.15571	9.14564	0.0306801
FBgn0062440	-0.325428	4.34028	11.8996	0.0102587
FBgn0063667	0.605412	2.26666	10.0172	0.0216832
FBgn0064126	0.201143	5.18257	8.16641	0.0446187
FBgn0066101	0.284418	8.03705	19.7547	0.000418109
FBgn0067102	-0.545308	4.78108	20.0143	0.000375197
FBgn0067311	0.456868	2.92234	8.88823	0.0337408
FBgn0067317	0.588406	2.57703	19.787	0.000412921
FBgn0067783	0.325636	4.92937	12.1346	0.00932784
FBgn0082582	-0.2348	8.67359	10.0125	0.0216832
FBgn0083141	-0.537677	3.77989	18.5907	0.000671704
FBgn0083167	-0.419154	8.24602	12.8851	0.0068661
FBgn0083919	-0.315354	10.4682	9.95006	0.0221726
FBgn0083977	0.675231	3.52893	46.8366	4.37769e-09
FBgn0085201	-0.733758	7.35436	16.029	0.0019605
FBgn0085218	0.532955	3.72997	14.9731	0.0029838
FBgn0085244	0.638427	4.87811	30.8752	4.3621e-06
FBgn0085320	-0.953109	2.95785	22.9079	0.000114504
FBgn0085324	0.606426	1.90446	11.485	0.0122142
FBgn0085336	-0.475872	3.08076	10.0337	0.021603
FBgn0085345	1.09513	3.11777	9.35264	0.0281117
FBgn0085356	-1.09518	2.52906	15.5067	0.00243479
FBgn0085360	0.471007	4.3683	15.0145	0.00296411
FBgn0085369	0.685765	2.02447	16.0007	0.00197854
FBgn0085431	-0.721513	1.56415	9.82234	0.0233483
FBgn0085452	1.03126	3.55059	15.6718	0.0022878
FBgn0085468	-0.351057	7.14319	14.5147	0.00357801
FBgn0085470	-0.237	5.45072	10.4192	0.0185178
FBgn0085489	0.319807	3.7943	8.36049	0.0412569
FBgn0086251	0.259675	5.38195	9.79587	0.0235389
FBgn0086358	0.29919	6.12811	22.5015	0.000135502
FBgn0086367	-0.217201	6.24832	8.12871	0.0453798
FBgn0086450	0.376448	5.44261	12.9708	0.00668739
FBgn0086613	0.302718	4.16528	11.5508	0.0119285
FBgn0086675	-0.364497	6.3179	9.99532	0.0217988
FBgn0086676	0.359116	7.61277	14.2377	0.00393832
FBgn0086679	0.348102	5.43334	24.7708	5.23344e-05
FBgn0086680	0.303641	7.20285	15.5876	0.00236532
FBgn0086687	0.370579	11.311	23.7306	8.02747e-05
FBgn0086690	-0.242961	7.6153	10.4623	0.0182417
FBgn0087039	0.301998	4.17957	10.8831	0.0153665
FBgn0243512	-0.458918	6.38289	26.9895	2.20516e-05
FBgn0250732	-0.375806	5.51919	24.6439	5.50683e-05
FBgn0250755	0.4321	3.54014	18.1815	0.000804793
FBgn0250814	-0.321691	9.7651	8.05655	0.0466818
FBgn0250831	-0.283718	6.45454	9.42956	0.0274338
FBgn0250835	0.68055	5.56482	42.3878	2.78261e-08
FBgn0250842	0.310548	6.89616	14.2717	0.00392612
FBgn0250848	0.252105	8.08296	14.8783	0.00309055
FBgn0250869	0.245791	6.91289	9.16192	0.030478
FBgn0250876	0.361041	5.31097	20.9277	0.000252904
FBgn0250906	-0.434715	8.5067	11.8575	0.010429
FBgn0259111	0.277172	7.63626	16.9072	0.0013632
FBgn0259164	-0.693397	3.04734	13.862	0.00460039
FBgn0259209	-0.359274	8.28024	15.316	0.00262123
FBgn0259216	-0.355789	4.74846	12.0729	0.00954179
FBgn0259228	-0.294493	7.05513	14.305	0.00391412
FBgn0259229	0.836392	2.06532	24.944	5.04944e-05
FBgn0259243	-0.25046	5.99715	12.9653	0.00669416
FBgn0259247	-0.378003	4.07294	11.7977	0.0106549
FBgn0259748	0.864476	5.8499	40.8016	6.05465e-08
FBgn0259834	-0.332608	6.0004	21.9068	0.000174315
FBgn0259933	0.363157	5.09963	13.7044	0.00488654
FBgn0259961	-0.499028	3.84149	20.1918	0.000352891
FBgn0259965	-0.345896	3.83974	8.88619	0.0337417
FBgn0259968	-0.299874	9.46671	8.67178	0.0367671
FBgn0259973	-1.40906	4.39343	17.7702	0.00094945
FBgn0259974	-0.335773	4.54093	9.18073	0.0302702
FBgn0260006	-0.407532	4.34523	16.3896	0.00168452
FBgn0260228	-0.371123	8.81598	9.72954	0.0242523
FBgn0260388	0.264039	5.41522	11.5326	0.012026
FBgn0260462	0.253339	8.84921	16.0775	0.00192213
FBgn0260474	-0.563427	4.54283	24.089	7.03243e-05
FBgn0260632	0.219067	6.85102	10.4373	0.0183878
FBgn0260653	-1.02971	3.94401	34.0696	1.08154e-06
FBgn0260657	-0.211196	6.18005	8.4612	0.0397459
FBgn0260745	0.226087	9.56932	15.2976	0.00263988
FBgn0260746	0.391166	5.54049	8.52035	0.0388297
FBgn0261049	-0.312288	3.7754	11.391	0.0126883
FBgn0261061	-0.345688	8.4771	12.5224	0.00801236
FBgn0261270	-0.349349	4.72926	17.1273	0.00125608
FBgn0261283	0.184538	7.83791	7.96831	0.0485492
FBgn0261341	-0.538288	3.58144	15.2217	0.00272634
FBgn0261349	0.224896	6.32245	8.84721	0.0343202
FBgn0261439	-0.268093	9.35092	12.6789	0.00746528
FBgn0261508	-0.368186	4.37967	9.12556	0.0309798
FBgn0261530	-0.275081	4.36554	10.3528	0.0190292
FBgn0261538	0.60172	2.88027	14.9273	0.0030244
FBgn0261549	-0.291941	8.12456	10.6448	0.0167831
FBgn0261583	0.596955	2.56312	20.5627	0.000297666
FBgn0261611	-0.504404	5.18673	27.9165	1.58773e-05
FBgn0261625	0.383506	6.53851	12.391	0.00851769
FBgn0261627	0.30835	3.79321	8.45605	0.0397721
FBgn0261792	0.366609	4.06767	13.5412	0.00516595
FBgn0261794	-0.24134	7.71114	15.113	0.00284276
FBgn0261808	-0.405907	5.85739	20.9766	0.000249353
FBgn0261859	-0.260327	6.81689	9.3043	0.0286568
FBgn0261862	0.410019	8.23208	21.0262	0.000246661
FBgn0261929	0.774985	1.78523	15.5241	0.00242559
FBgn0261932	-0.573698	2.23025	9.40246	0.0276836
FBgn0261955	-0.392994	9.87513	10.9036	0.0153073
FBgn0261975	0.291476	4.77171	10.688	0.0165829
FBgn0261999	-0.270884	6.26223	8.66877	0.0367712
FBgn0262003	0.811214	5.11045	10.6448	0.0167831
FBgn0262004	0.247138	6.10952	8.71654	0.0361957
FBgn0262005	0.392881	4.33911	9.40602	0.0276836
FBgn0262007	1.64652	5.30672	12.2802	0.00882115
FBgn0262057	0.383245	6.32614	18.3847	0.000731496
FBgn0262166	0.603124	4.0519	44.7097	1.11977e-08
FBgn0262169	-0.31389	5.30192	10.2663	0.0197097
FBgn0262352	0.25774	5.54707	9.7833	0.0236708
FBgn0262365	-0.572748	2.46946	10.9271	0.0152249
FBgn0262475	0.260575	6.92374	14.986	0.00297093
FBgn0262477	-0.640088	4.49905	27.6153	1.71561e-05
FBgn0262559	-0.52768	9.56811	18.0944	0.000836233
FBgn0262579	0.281296	10.1133	13.1397	0.00623305
FBgn0262599	-1.06861	3.22996	26.808	2.37479e-05
FBgn0262807	0.414754	2.86521	8.35937	0.0412569
FBgn0262838	0.640366	2.41174	7.94597	0.0489667
FBgn0262843	-0.903409	2.11539	19.1412	0.000527685
FBgn0262875	0.719265	2.57587	16.1277	0.0018885
FBgn0262896	-0.432325	5.31634	11.0895	0.0142882
FBgn0262899	0.251643	5.80434	9.44665	0.0273095
FBgn0263006	-0.369109	12.7431	16.549	0.00157738
FBgn0263033	0.218835	6.67452	9.09683	0.0312506
FBgn0263077	0.21146	8.12816	9.24222	0.0294082
FBgn0263086	-0.580237	4.48613	15.8757	0.00209531
FBgn0263108	0.16836	7.23963	8.4558	0.0397721
FBgn0263239	0.483341	2.78097	12.764	0.00719557
FBgn0263256	-0.207222	5.70725	9.43493	0.0273862
FBgn0263258	-0.193556	6.59656	8.73851	0.0359513
FBgn0263260	-0.273563	5.35519	10.7874	0.0159425
FBgn0263607	0.507473	3.6981	14.2704	0.00392612
FBgn0263697	-0.290403	4.58943	12.0253	0.00977133
FBgn0263980	-0.287242	8.20542	14.1857	0.00403043
FBgn0264002	0.279198	3.97033	8.64375	0.0370843
FBgn0264298	0.433183	4.23531	20.8752	0.000256518
FBgn0264357	0.226101	8.3817	15.1073	0.00284391
FBgn0264443	-0.638552	3.68032	30.9319	4.31682e-06
FBgn0264552	0.459222	3.35532	13.028	0.0065247
FBgn0264695	-0.586759	11.9308	27.0531	2.15534e-05
FBgn0264754	-0.361131	7.44578	19.1516	0.000526944
FBgn0264785	0.202095	6.60375	8.28477	0.0424288
FBgn0264908	-0.496859	6.37481	23.7152	8.02747e-05
FBgn0265041	-0.768744	2.91831	27.281	1.93527e-05
FBgn0265042	-0.268003	6.50914	14.2489	0.00393282
FBgn0265045	-0.758256	9.65249	46.0793	6.12103e-09
FBgn0265048	0.303828	6.12855	13.8418	0.0046151
FBgn0265177	-0.37257	4.70762	11.231	0.0135076
FBgn0265187	0.286908	5.50545	18.0406	0.000850764
FBgn0265192	0.181178	6.71273	9.05935	0.031606
FBgn0265267	0.249884	6.31206	8.67089	0.0367671
FBgn0265298	0.303113	5.21533	12.3215	0.00877644

## Sheet: TableS1-pop.7
Name	Diff (logFC)	Avg. (logCPM)	LR	padj
dsim_PG00012	0.457031	4.13365	13.1798	0.00478889
dsim_PG00018	-0.443164	3.21484	15.9881	0.00148412
dsim_PG00029	-0.288095	8.3985	12.8021	0.00558724
dsim_PG00030	-0.641106	5.0268	19.1189	0.000384889
dsim_PG00038	-0.886226	2.04949	15.6302	0.0017013
dsim_PG00056	-0.562342	2.69888	13.5876	0.0040237
dsim_PG00084	-0.558074	2.13871	9.82884	0.018068
dsim_PG00086	0.394109	5.08149	15.9832	0.00148473
dsim_PG00094	0.42864	3.33959	14.3404	0.0029263
dsim_PG00101	0.682233	1.65124	9.85906	0.0179134
dsim_PG00105	-1.29785	1.62771	29.0768	6.20569e-06
dsim_PG00117	0.376845	3.37863	10.1337	0.0160301
dsim_PG00119	0.53317	2.34601	10.2154	0.0155582
dsim_PG00135	-0.65231	1.57228	9.75498	0.0185729
dsim_PG00141	0.589088	3.88903	17.4086	0.000814125
dsim_PG00169	-0.753059	2.36282	14.0238	0.00335505
dsim_PG00177	-1.44933	7.08749	43.8246	1.07546e-08
dsim_PG00235	-1.38834	1.83799	24.0763	4.59977e-05
dsim_PG00261	-1.41666	4.38759	13.162	0.00482696
FBgn0000014	0.418152	4.6095	19.2118	0.000368742
FBgn0000028	0.411272	2.81069	10.8996	0.0118781
FBgn0000044	-0.30842	9.58324	9.41746	0.0211979
FBgn0000045	-0.977737	10.0688	26.057	1.98525e-05
FBgn0000046	-0.339427	8.45812	21.5998	0.000135104
FBgn0000047	-1.64646	8.09318	33.3996	9.86496e-07
FBgn0000055	0.519865	11.5811	9.18688	0.0233158
FBgn0000092	1.00452	3.57526	29.8705	4.568e-06
FBgn0000097	0.241555	6.11622	9.52232	0.02028
FBgn0000153	-0.246388	7.04987	8.98229	0.0254435
FBgn0000289	0.17927	6.81539	7.37929	0.0480904
FBgn0000313	-0.283398	8.82422	20.6333	0.000202912
FBgn0000392	0.190271	8.5461	8.31207	0.0332194
FBgn0000409	-0.369276	10.086	11.14	0.0108941
FBgn0000416	0.240227	9.95602	12.352	0.00671571
FBgn0000422	-0.2288	6.33491	10.0984	0.0162904
FBgn0000454	0.181571	6.84125	7.73142	0.0416673
FBgn0000473	-0.516333	8.16787	8.56964	0.0299818
FBgn0000497	-0.536836	3.90921	10.5621	0.0135404
FBgn0000527	-0.316577	5.46075	13.9401	0.00347773
FBgn0000536	0.223811	7.12524	13.9997	0.00338668
FBgn0000557	-0.228758	8.80603	10.0724	0.0164713
FBgn0000579	-0.353893	10.1332	11.6079	0.00898473
FBgn0000594	0.686249	1.932	15.3332	0.00193524
FBgn0000635	0.189905	6.99872	9.36669	0.0216742
FBgn0000658	-0.619738	2.32492	11.6416	0.00889043
FBgn0000667	-0.517268	9.03446	26.202	1.86231e-05
FBgn0000721	0.228998	7.86705	13.9637	0.00344624
FBgn0001083	-0.616244	3.58939	26.5068	1.64591e-05
FBgn0001091	-0.574533	11.1408	15.8984	0.00154277
FBgn0001098	-0.227615	9.00815	7.82461	0.0401273
FBgn0001128	-0.400149	9.62199	12.545	0.00618871
FBgn0001137	0.453199	4.89243	20.2551	0.000234322
FBgn0001139	0.230673	6.6053	13.6435	0.00393144
FBgn0001208	0.399336	8.13082	12.9067	0.00537028
FBgn0001216	-0.207231	7.99073	8.02785	0.0369744
FBgn0001218	-0.382147	9.2331	27.6913	1.07274e-05
FBgn0001258	0.46704	5.83284	24.9839	3.1005e-05
FBgn0001285	-1.25318	4.62328	24.0319	4.6855e-05
FBgn0001301	-0.299319	6.30946	12.3657	0.00669611
FBgn0001332	0.287153	5.46242	12.9304	0.00532082
FBgn0001404	0.182267	7.34991	8.99843	0.0253074
FBgn0001974	0.289793	4.11626	8.97062	0.0255843
FBgn0001991	-0.261214	7.1336	8.67537	0.0288785
FBgn0001994	0.246029	6.24429	10.6841	0.0128849
FBgn0002121	0.225257	7.11943	7.59579	0.0441653
FBgn0002284	0.219917	6.55371	7.36611	0.0483133
FBgn0002522	-0.562884	2.39026	9.84887	0.017932
FBgn0002570	0.438857	10.8843	7.87769	0.0392093
FBgn0002577	-0.603192	1.47275	9.1925	0.0232649
FBgn0002641	0.396033	4.22566	10.9559	0.0116414
FBgn0002715	0.225706	6.00139	10.9187	0.0118231
FBgn0002719	0.512544	9.18908	34.6768	5.59473e-07
FBgn0002772	-0.784135	9.44298	29.0743	6.20569e-06
FBgn0002773	-0.970771	10.0235	33.6961	8.79161e-07
FBgn0002789	-0.225709	8.156	10.7251	0.0127445
FBgn0002869	-1.79324	3.30014	14.4717	0.00279379
FBgn0002930	0.220004	7.22417	8.22567	0.0343546
FBgn0002937	-0.420174	4.48595	18.2287	0.00056619
FBgn0002938	-0.1761	9.36365	7.33615	0.0488616
FBgn0002939	-0.970082	6.08929	27.2431	1.2623e-05
FBgn0002989	-0.4054	2.95527	8.58629	0.0298322
FBgn0003048	0.242177	5.73089	7.53738	0.0450255
FBgn0003067	0.543762	9.46709	7.89582	0.0389598
FBgn0003068	0.391491	6.40133	25.5898	2.40847e-05
FBgn0003071	-0.269605	9.117	14.9101	0.00230655
FBgn0003117	0.622818	2.04934	16.0712	0.00143273
FBgn0003141	-0.245651	5.0453	10.8684	0.0120235
FBgn0003149	-0.50923	10.0919	27.5479	1.13155e-05
FBgn0003162	-0.283606	6.50039	10.447	0.0141637
FBgn0003231	0.259299	9.0254	15.3837	0.00189929
FBgn0003249	-0.185823	6.91747	8.17735	0.0350524
FBgn0003326	0.265858	5.18833	10.705	0.0128263
FBgn0003360	-0.500835	10.9792	22.561	8.77832e-05
FBgn0003499	-0.37072	4.3354	9.70464	0.0188705
FBgn0003507	0.447137	5.92154	29.7113	4.91392e-06
FBgn0003512	-0.494017	3.32283	20.129	0.000247736
FBgn0003656	0.204574	7.58159	12.2134	0.00709394
FBgn0003660	0.219145	6.96173	8.8389	0.0269728
FBgn0003721	-0.500757	9.4507	25.9924	1.99728e-05
FBgn0003731	0.438434	6.61652	48.1925	1.73544e-09
FBgn0003861	-0.244589	9.09579	13.0281	0.00511268
FBgn0003867	0.413603	5.45024	24.4426	3.89295e-05
FBgn0003891	0.27761	8.41725	7.65108	0.0431338
FBgn0003961	2.06159	3.80749	12.6489	0.00595624
FBgn0003963	0.284662	4.1166	8.7956	0.0274925
FBgn0004028	-0.658984	9.61674	43.6602	1.1381e-08
FBgn0004057	0.29868	7.86652	15.3684	0.00190711
FBgn0004117	-0.598928	9.86121	37.7209	1.57129e-07
FBgn0004169	-0.631341	10.1658	43.4927	1.19184e-08
FBgn0004181	-0.465169	11.7967	17.7488	0.000705811
FBgn0004456	0.191753	5.78206	7.34658	0.0487097
FBgn0004507	-0.389301	10.2895	14.6812	0.00255099
FBgn0004509	0.206382	6.74605	7.62656	0.0435961
FBgn0004580	-0.227287	6.81723	7.56045	0.0447384
FBgn0004620	-0.50239	3.29738	15.0569	0.00216256
FBgn0004629	0.616152	8.44166	19.2515	0.000364358
FBgn0004648	0.186056	7.89325	9.16764	0.0234996
FBgn0004852	0.2096	6.48723	8.29338	0.0333651
FBgn0004885	0.437942	6.54609	24.5378	3.74051e-05
FBgn0004888	-0.363381	7.97509	22.6052	8.68268e-05
FBgn0004889	0.245617	7.30125	16.1663	0.00138673
FBgn0004893	0.256638	5.22428	14.1183	0.00323547
FBgn0005278	0.265899	8.3272	15.5356	0.00177405
FBgn0005612	0.405898	5.99052	28.8978	6.54687e-06
FBgn0005633	-1.00179	7.57483	26.8659	1.46012e-05
FBgn0005642	0.231224	4.59375	8.09061	0.0362828
FBgn0005670	-0.6175	3.13383	19.6513	0.00030546
FBgn0010015	-0.364929	4.50212	11.9613	0.00790179
FBgn0010019	0.34594	13.8443	15.7648	0.00162747
FBgn0010051	0.255699	7.08906	8.14056	0.0355344
FBgn0010217	-0.449204	11.5193	23.1174	7.02114e-05
FBgn0010223	-0.42382	4.20081	22.5972	8.68374e-05
FBgn0010225	0.308306	9.57031	8.20058	0.0347524
FBgn0010226	-0.265623	9.13797	19.5357	0.000320605
FBgn0010228	0.363143	7.10282	30.768	3.07326e-06
FBgn0010238	0.20815	6.63758	9.21295	0.0231091
FBgn0010314	0.287826	3.79021	10.5665	0.0135372
FBgn0010316	0.298792	4.71708	9.78676	0.0183786
FBgn0010341	0.169885	7.141	9.21665	0.0230831
FBgn0010399	-0.262146	3.92981	8.61752	0.0295579
FBgn0010425	-1.13131	8.14884	17.7516	0.000705811
FBgn0010482	-0.337646	8.74413	12.6437	0.00595624
FBgn0010501	0.339547	3.43338	11.3995	0.00974085
FBgn0010531	-0.46043	3.51481	14.7726	0.0024484
FBgn0010607	-0.648978	2.33699	20.622	0.000202912
FBgn0010612	-0.336586	8.7004	7.91703	0.0387034
FBgn0010762	0.210002	5.80929	9.02017	0.0251173
FBgn0010808	-0.293941	6.24047	10.2551	0.015403
FBgn0011204	-0.351273	6.83148	24.7938	3.33886e-05
FBgn0011205	0.276809	8.02434	17.9191	0.000659077
FBgn0011211	-0.540178	11.247	19.5386	0.000320605
FBgn0011227	-0.375136	7.68265	18.0289	0.000623794
FBgn0011282	-0.758502	2.15057	8.29731	0.0333339
FBgn0011283	-0.719628	3.12805	23.209	6.75205e-05
FBgn0011361	-0.403965	7.39582	13.9221	0.00349937
FBgn0011455	-0.310687	7.7411	11.783	0.00843422
FBgn0011556	-0.45572	4.57039	20.3999	0.000220637
FBgn0011566	-0.327582	3.50016	9.88197	0.0177967
FBgn0011576	-0.268178	5.69433	8.94453	0.0258851
FBgn0011591	-0.241538	4.26021	9.37232	0.0216668
FBgn0011596	0.245465	6.42094	12.349	0.00671571
FBgn0011670	-0.417044	7.6247	14.4325	0.00283699
FBgn0011694	-0.577544	10.0357	32.644	1.40368e-06
FBgn0011703	0.552266	2.39175	8.88456	0.0265887
FBgn0011710	0.226343	4.89071	8.84818	0.0269162
FBgn0011740	0.200734	6.08872	9.8786	0.0177983
FBgn0011742	0.164768	6.62259	9.59302	0.0196963
FBgn0011746	0.311527	5.48367	12.4531	0.0064448
FBgn0011763	0.203382	6.08085	8.83814	0.0269728
FBgn0011764	0.312686	6.15796	11.9085	0.00803151
FBgn0011771	0.253682	5.18635	12.7115	0.00580377
FBgn0011774	0.39504	3.00054	8.03233	0.0369655
FBgn0011829	0.764323	1.40014	15.009	0.00220972
FBgn0012034	0.535885	9.32527	15.3142	0.00194701
FBgn0013763	0.223221	8.26656	11.233	0.0104217
FBgn0013771	0.415031	5.82341	27.2907	1.24969e-05
FBgn0013772	-0.9244	6.55998	10.6194	0.0132131
FBgn0013997	0.201477	6.65136	8.62774	0.0294812
FBgn0014010	0.16674	8.0473	8.01036	0.0372132
FBgn0014020	0.200304	8.55419	8.81119	0.0273046
FBgn0014037	0.191471	6.91772	7.32204	0.0491479
FBgn0014343	0.329276	4.01649	11.7207	0.00861591
FBgn0014391	-0.554663	8.28064	28.272	8.47998e-06
FBgn0014396	0.372725	9.25681	36.8588	2.28442e-07
FBgn0014427	0.58206	6.17623	10.6967	0.0128409
FBgn0014455	0.420371	6.07433	14.4401	0.0028308
FBgn0014859	-0.424501	3.30476	8.18921	0.0349262
FBgn0014861	-0.595073	2.24638	11.6559	0.00885616
FBgn0014863	-0.220345	8.31691	8.98748	0.0254153
FBgn0014869	-0.511584	8.55761	21.3061	0.000152903
FBgn0014879	-0.223527	4.64141	7.51313	0.0455369
FBgn0015001	-0.851234	3.64878	40.9749	3.70141e-08
FBgn0015033	0.254385	4.32892	7.70603	0.0420478
FBgn0015034	-0.67657	4.81785	26.9559	1.41127e-05
FBgn0015035	0.488589	5.30199	10.8956	0.0118889
FBgn0015038	0.375967	3.49439	8.03391	0.0369655
FBgn0015039	0.597137	8.13068	18.3077	0.000546104
FBgn0015040	0.491557	4.89843	28.5337	7.53895e-06
FBgn0015229	0.300749	5.8277	12.6214	0.006005
FBgn0015286	0.21771	6.63077	9.15364	0.0236174
FBgn0015331	0.362711	4.29338	10.284	0.0152269
FBgn0015359	-0.227004	5.40466	7.43184	0.0469598
FBgn0015513	0.237314	7.32355	10.1519	0.0159409
FBgn0015522	0.332755	5.57261	11.3188	0.0100744
FBgn0015541	-0.229696	6.76035	11.18	0.0106876
FBgn0015544	-0.256134	4.993	8.82836	0.0270718
FBgn0015570	0.31826	5.06077	12.4873	0.00635535
FBgn0015576	0.327556	6.58632	20.2725	0.000234302
FBgn0015582	-0.776108	4.85193	48.3435	1.67669e-09
FBgn0015585	-0.31795	6.4879	11.9742	0.00785822
FBgn0015586	-0.538744	7.2533	9.74837	0.0186039
FBgn0015663	0.545897	4.36075	9.84783	0.017932
FBgn0015714	0.577682	5.27584	29.0814	6.20569e-06
FBgn0015721	-0.52917	2.81479	11.8284	0.00826466
FBgn0015805	0.375025	4.93122	22.5248	8.87421e-05
FBgn0015834	-0.235436	6.84301	10.6247	0.0131896
FBgn0015924	0.2242	7.21397	11.1579	0.0108025
FBgn0016013	0.386054	4.85534	9.31985	0.0221346
FBgn0016031	0.360295	7.40137	19.7255	0.000295623
FBgn0016119	-0.330626	8.82015	10.5107	0.0138285
FBgn0016120	-0.367233	8.66279	13.9296	0.00349129
FBgn0016650	0.385632	4.35153	16.4416	0.001219
FBgn0016672	-0.225994	5.83028	8.64016	0.0293689
FBgn0016684	0.359114	5.92136	10.0063	0.0169782
FBgn0016691	-0.500626	9.04475	15.359	0.00191282
FBgn0016696	0.265446	6.70466	20.9004	0.000181084
FBgn0016794	0.311023	5.4137	15.2689	0.0019864
FBgn0016917	0.329499	8.4792	21.784	0.000123197
FBgn0016920	-0.507988	2.13702	9.28753	0.0224262
FBgn0016926	-0.230594	8.27769	11.8649	0.00817824
FBgn0016984	0.253253	5.93933	18.416	0.000520129
FBgn0017418	-0.237766	7.70655	8.70289	0.0285861
FBgn0017448	0.674721	4.39541	29.3595	5.63563e-06
FBgn0017566	-0.233477	9.45163	7.5372	0.0450255
FBgn0019624	-0.365979	9.36647	11.843	0.00824194
FBgn0019644	-0.428842	9.24501	13.3372	0.00446626
FBgn0019886	0.253618	8.18676	20.0854	0.000251857
FBgn0019932	0.305979	6.30601	14.5845	0.00267032
FBgn0019957	-0.394543	8.30225	18.2361	0.000565497
FBgn0020235	-0.546775	8.72786	15.6581	0.00168329
FBgn0020300	0.244748	6.46332	15.221	0.00202944
FBgn0020372	-0.323489	6.12407	19.0696	0.000393619
FBgn0020388	0.232826	5.05741	7.9792	0.0376725
FBgn0020389	-0.294449	4.15063	8.98767	0.0254153
FBgn0020508	-0.689259	4.83844	20.718	0.000195782
FBgn0020509	-0.578073	6.87749	14.0965	0.00325018
FBgn0020521	-0.396522	6.70748	36.8566	2.28442e-07
FBgn0020660	0.208389	7.40995	8.05843	0.0366831
FBgn0020762	0.274807	4.48146	8.30609	0.0332557
FBgn0020906	-0.521972	9.59591	9.29146	0.0224194
FBgn0020912	0.253868	5.22178	8.03092	0.0369667
FBgn0021760	0.192928	8.51503	9.28263	0.0224465
FBgn0021906	-0.346572	9.35739	13.677	0.00387469
FBgn0021967	-0.371526	7.47503	17.5443	0.000771918
FBgn0022029	0.229607	5.10525	7.46931	0.046244
FBgn0022160	-0.287381	9.18051	7.689	0.0423264
FBgn0022213	0.330707	4.84009	20.4834	0.000213295
FBgn0022355	1.02451	10.4447	11.829	0.00826466
FBgn0022764	0.209713	7.45665	9.2604	0.0226798
FBgn0022893	-0.237151	6.14373	13.7766	0.00370518
FBgn0022986	0.29317	5.26221	10.5454	0.0136184
FBgn0023023	0.377495	5.59634	25.0675	3.01394e-05
FBgn0023479	0.281034	9.13717	12.228	0.00705837
FBgn0023524	-0.338509	3.61141	10.0771	0.0164468
FBgn0023526	0.37373	5.07883	12.1336	0.00734291
FBgn0023549	-0.31857	5.5426	17.5608	0.00076917
FBgn0023550	-0.48274	5.57133	18.6141	0.000478664
FBgn0024188	-0.245821	5.14276	9.9827	0.0171372
FBgn0024273	0.177538	5.99494	8.13904	0.0355344
FBgn0024289	1.39347	7.4158	13.8204	0.00366089
FBgn0024329	0.273827	6.6444	17.2432	0.000870963
FBgn0024352	-0.23468	6.364	14.031	0.00334801
FBgn0024361	0.365798	4.26044	8.49322	0.0308161
FBgn0024989	-1.01274	2.16953	39.1515	7.97633e-08
FBgn0025391	-0.343052	3.56353	13.4788	0.00422222
FBgn0025454	-0.544343	11.1339	27.1424	1.30609e-05
FBgn0025592	0.288182	5.98316	11.9999	0.00778191
FBgn0025595	0.598196	5.67057	40.0555	5.43071e-08
FBgn0025620	-0.435709	6.64442	9.63096	0.0194207
FBgn0025628	0.313622	7.06783	12.9559	0.00526485
FBgn0025631	0.205975	5.86071	8.26188	0.0338692
FBgn0025683	0.202092	9.70337	11.1271	0.0109113
FBgn0025686	0.533502	3.22335	13.5283	0.00413245
FBgn0025687	0.521112	4.75	10.4257	0.0142975
FBgn0025712	-0.344771	5.71599	20.4906	0.000213194
FBgn0025725	-0.167281	6.89209	8.18712	0.0349262
FBgn0025885	0.273549	7.87279	12.35	0.00671571
FBgn0026061	-0.290857	6.88548	13.8526	0.00361261
FBgn0026077	-0.939148	4.51027	55.6924	8.74169e-11
FBgn0026084	0.343107	7.32531	25.1839	2.88104e-05
FBgn0026181	0.217124	6.55679	8.77258	0.0277198
FBgn0026190	0.639291	2.12929	12.2138	0.00709394
FBgn0026197	0.367523	7.11224	13.0993	0.0049526
FBgn0026373	-0.365937	3.3083	11.2356	0.0104217
FBgn0026378	0.349162	3.57359	10.576	0.0134827
FBgn0026380	0.171196	6.85131	7.49577	0.0457884
FBgn0026403	-0.31797	3.13715	9.68093	0.019025
FBgn0026404	0.363109	3.12285	8.59059	0.0298086
FBgn0026409	-0.180849	9.58246	9.4559	0.0208247
FBgn0026415	0.232476	9.2674	11.32	0.0100744
FBgn0026438	-0.216542	6.83895	10.2289	0.0155356
FBgn0026576	0.538971	7.01986	49.7489	8.96963e-10
FBgn0026666	0.241478	5.99694	9.90426	0.0176698
FBgn0026777	0.201074	7.2427	12.2839	0.00689639
FBgn0027291	-0.549383	9.44872	23.3946	6.32173e-05
FBgn0027341	0.351189	5.92829	9.08059	0.0244073
FBgn0027348	-0.499823	6.4797	24.9434	3.13663e-05
FBgn0027499	0.261011	5.38499	9.78292	0.0183992
FBgn0027552	0.333463	7.53812	15.2601	0.00199178
FBgn0027569	0.257764	5.76576	9.49962	0.0204944
FBgn0027571	0.301734	11.6508	13.0332	0.00510653
FBgn0027578	0.450577	6.22145	16.4048	0.00123645
FBgn0027579	0.336771	7.64239	7.58376	0.0443679
FBgn0027580	0.360528	9.35515	21.3399	0.000150776
FBgn0027581	-0.196783	6.92564	10.3729	0.014634
FBgn0027584	2.23276	5.06733	20.9979	0.00017391
FBgn0027594	0.360179	7.50613	27.9819	9.63547e-06
FBgn0027598	0.196358	6.88056	9.94502	0.0173519
FBgn0027601	0.223502	7.00122	7.39186	0.047885
FBgn0027605	0.156884	6.22137	8.10381	0.0361288
FBgn0027608	-0.300978	7.55655	27.7348	1.05625e-05
FBgn0027616	-0.261761	6.15979	15.6485	0.00168836
FBgn0027660	0.20855	5.59817	8.60908	0.0296287
FBgn0027785	-0.444578	7.39528	18.611	0.000478664
FBgn0027790	-0.390611	4.51759	13.4202	0.0043183
FBgn0027793	-1.01136	2.36922	40.7772	3.99816e-08
FBgn0027929	0.612899	2.36727	14.3492	0.00292306
FBgn0027932	-0.2538	8.08902	11.1159	0.0109456
FBgn0027945	0.215905	6.90523	10.7087	0.0128216
FBgn0028325	-0.307186	7.92242	15.3241	0.00194075
FBgn0028336	-0.380653	7.75095	13.379	0.00438422
FBgn0028342	-0.59293	8.60118	21.2859	0.000153415
FBgn0028381	0.299205	5.13598	10.043	0.0167032
FBgn0028398	-0.285527	3.77672	8.60223	0.0297159
FBgn0028420	0.526265	6.72849	10.6082	0.0132788
FBgn0028424	0.247352	6.31412	7.97989	0.0376725
FBgn0028470	0.185595	5.63819	7.48061	0.0460491
FBgn0028476	0.206862	6.57924	8.79264	0.0275139
FBgn0028480	0.175118	8.7875	7.89762	0.0389598
FBgn0028482	-0.291757	6.11401	14.0116	0.00337103
FBgn0028573	-0.618499	2.18488	18.4604	0.000510929
FBgn0028622	-0.38526	4.60248	18.4185	0.000520129
FBgn0028669	0.219668	5.84175	9.88684	0.0177849
FBgn0028670	-0.227385	8.00039	14.731	0.00249375
FBgn0028685	0.199345	6.14887	8.89793	0.0264401
FBgn0028686	0.239981	6.21706	14.7741	0.0024484
FBgn0028691	0.247779	6.55104	16.4403	0.001219
FBgn0028699	-0.447327	5.77698	35.1063	4.61015e-07
FBgn0028844	0.37604	3.77981	10.799	0.0123603
FBgn0028872	0.332046	5.24787	8.53699	0.0303269
FBgn0028879	-0.235001	4.68545	7.7918	0.0406158
FBgn0028892	0.207047	6.82641	7.94308	0.0382635
FBgn0028894	0.409435	3.85852	15.182	0.00206362
FBgn0028900	0.444717	6.40535	16.8597	0.00103055
FBgn0028919	0.341045	3.43225	10.7009	0.0128367
FBgn0028944	-0.532081	3.97951	22.4113	9.26701e-05
FBgn0028945	-0.604924	2.74071	10.3089	0.0150544
FBgn0028949	-1.23236	1.99736	36.062	3.21946e-07
FBgn0028950	-0.53094	5.02523	11.5494	0.00917768
FBgn0028984	0.418104	6.21777	23.0582	7.20983e-05
FBgn0029506	0.210551	8.16997	8.59993	0.0297291
FBgn0029507	0.308417	6.27158	17.1363	0.000910292
FBgn0029573	0.520477	2.26727	11.9322	0.00798881
FBgn0029608	-0.203792	6.08433	9.71061	0.0188451
FBgn0029667	0.254024	5.15279	8.72872	0.0282332
FBgn0029689	0.376811	5.24741	20.6171	0.000202912
FBgn0029694	0.330095	3.92043	9.43825	0.0209974
FBgn0029766	0.723455	6.19507	21.9323	0.000114464
FBgn0029768	-0.431393	4.50017	18.8473	0.000433974
FBgn0029791	-0.371501	3.52045	12.695	0.00584667
FBgn0029801	0.179275	6.64649	7.39541	0.047823
FBgn0029810	0.205753	6.38561	8.09649	0.0361925
FBgn0029821	0.232411	10.1846	8.62788	0.0294812
FBgn0029827	-0.66877	4.00796	26.2487	1.82804e-05
FBgn0029836	-1.03675	1.76374	18.7232	0.00045764
FBgn0029848	-0.992923	1.51031	24.2982	4.15655e-05
FBgn0029853	0.307151	3.8977	10.6499	0.0130541
FBgn0029867	-0.289803	4.26071	11.9202	0.00799206
FBgn0029868	-0.36503	7.28251	15.6029	0.00171894
FBgn0029888	-0.366526	6.89606	16.1081	0.00141433
FBgn0029896	0.323141	9.88371	19.3387	0.000351989
FBgn0029903	0.284002	6.32746	15.5214	0.00177653
FBgn0029932	0.420954	7.06603	11.0154	0.0113539
FBgn0029971	-0.282279	6.08888	7.34831	0.0486955
FBgn0029975	0.249873	8.00526	13.6105	0.00399445
FBgn0029979	0.283111	7.63364	12.8734	0.00543543
FBgn0029989	0.344152	3.62401	8.13801	0.0355344
FBgn0029990	0.271772	9.22228	8.01098	0.0372132
FBgn0029996	-0.239921	5.47878	10.7924	0.0123727
FBgn0030030	-0.398345	6.12712	22.875	7.76563e-05
FBgn0030040	0.396127	5.59634	8.4451	0.0314405
FBgn0030041	0.340863	7.0838	11.0023	0.0114051
FBgn0030056	-0.174774	5.91009	7.91357	0.0387491
FBgn0030058	0.369616	3.46176	7.37595	0.0481147
FBgn0030102	-0.281661	5.41923	7.33848	0.0488311
FBgn0030105	1.37761	6.09961	9.60629	0.0195812
FBgn0030109	0.168848	6.15597	8.07402	0.0364785
FBgn0030189	0.45035	4.42056	22.117	0.000106363
FBgn0030286	0.293577	6.64646	25.0999	2.97872e-05
FBgn0030290	0.299135	4.00139	10.9529	0.0116469
FBgn0030300	0.294264	5.34217	9.24945	0.022748
FBgn0030318	0.30187	4.95237	20.5615	0.000207501
FBgn0030332	-0.857724	7.89541	16.7335	0.00108849
FBgn0030362	0.256762	8.18403	10.533	0.0136818
FBgn0030376	0.234001	7.07061	9.16351	0.0235318
FBgn0030425	0.480262	6.29731	40.9709	3.70141e-08
FBgn0030479	-0.241583	5.72451	10.8609	0.0120506
FBgn0030484	0.281822	7.96105	13.0494	0.00507047
FBgn0030509	-1.55548	1.6609	25.5776	2.41096e-05
FBgn0030545	-0.415935	4.6065	23.3097	6.55574e-05
FBgn0030555	-0.23906	5.18899	8.92967	0.0260742
FBgn0030558	0.606536	6.74883	17.5271	0.00077692
FBgn0030575	0.359475	3.72044	12.9956	0.00518618
FBgn0030589	-0.370423	5.5968	21.3725	0.000148777
FBgn0030593	0.41	10.182	11.1373	0.0108968
FBgn0030594	-0.575446	6.78728	29.6658	4.96928e-06
FBgn0030603	0.33019	5.77833	17.0528	0.000942094
FBgn0030605	-0.447598	6.65022	18.3313	0.000540842
FBgn0030607	0.496751	4.10879	12.6352	0.0059747
FBgn0030679	-0.234228	6.84052	7.51819	0.0454405
FBgn0030699	0.227509	5.01743	8.39505	0.0321642
FBgn0030723	-0.315013	3.6829	8.59523	0.0297571
FBgn0030733	-0.27495	8.39927	9.2467	0.022748
FBgn0030745	-0.630466	6.80547	35.3897	4.09798e-07
FBgn0030746	-0.728846	1.70306	10.356	0.0147374
FBgn0030769	0.29194	3.98606	10.5633	0.0135404
FBgn0030774	-0.624981	4.69925	29.6546	4.96928e-06
FBgn0030776	-0.557191	5.37939	26.6239	1.60291e-05
FBgn0030786	-0.326135	4.14199	13.1896	0.00478645
FBgn0030798	-0.283543	5.1026	9.24849	0.022748
FBgn0030805	0.348722	3.65352	8.23281	0.034246
FBgn0030809	0.170269	7.92641	7.34261	0.0487519
FBgn0030828	0.197574	9.68578	7.8745	0.0392346
FBgn0030850	0.189804	6.41739	8.33836	0.032886
FBgn0030853	-0.34569	7.48336	11.6335	0.00890653
FBgn0030859	-0.371867	6.7598	22.4908	8.97094e-05
FBgn0030876	0.356277	3.51571	9.46735	0.020762
FBgn0030878	0.395829	4.23619	14.615	0.00263229
FBgn0030898	0.321685	4.10124	7.43727	0.0468501
FBgn0030925	0.56004	4.19171	10.66	0.0129975
FBgn0031002	0.368193	5.73339	16.019	0.00146643
FBgn0031010	0.276499	4.40942	8.38405	0.0323339
FBgn0031011	0.307067	7.05948	17.1751	0.000896253
FBgn0031021	-0.421937	7.33485	17.3143	0.000845317
FBgn0031066	-0.37534	9.27631	13.8083	0.00366774
FBgn0031089	-0.357048	7.04479	14.8731	0.00233947
FBgn0031097	-1.00463	2.52753	25.8386	2.15128e-05
FBgn0031126	0.36691	5.17406	11.3451	0.00996891
FBgn0031141	-0.546899	4.14013	7.59689	0.0441653
FBgn0031150	0.273168	5.35798	11.2371	0.0104217
FBgn0031182	-0.79812	5.00639	35.472	4.07193e-07
FBgn0031214	0.456946	2.40163	9.01291	0.0251952
FBgn0031220	0.372399	5.46127	20.9691	0.00017563
FBgn0031228	-0.286107	6.7972	13.816	0.00366089
FBgn0031256	-0.299694	5.74672	16.8023	0.00105719
FBgn0031264	-0.424988	4.79207	11.0489	0.0112488
FBgn0031267	-0.349836	3.57829	11.7309	0.00859191
FBgn0031268	0.273698	4.16558	7.90428	0.0388631
FBgn0031295	0.259137	7.25004	13.5897	0.0040237
FBgn0031299	0.235515	5.59372	10.5009	0.0138752
FBgn0031307	-0.344728	3.88045	10.3309	0.0149074
FBgn0031312	-0.304528	4.20361	9.08732	0.0243552
FBgn0031313	0.222149	7.04987	8.39726	0.0321506
FBgn0031374	0.384995	8.03815	30.6064	3.24477e-06
FBgn0031393	0.604619	2.3633	15.7582	0.00162747
FBgn0031414	-0.583652	6.44819	31.6273	2.16524e-06
FBgn0031417	0.376264	6.04255	13.4333	0.00429798
FBgn0031449	0.268698	8.29449	12.6832	0.00586634
FBgn0031453	0.273908	8.79546	12.3444	0.00671571
FBgn0031454	-0.45168	2.78632	8.45394	0.0313631
FBgn0031468	0.499122	3.28008	19.0042	0.000405205
FBgn0031488	-0.569607	4.06146	26.9809	1.40193e-05
FBgn0031505	-0.401162	6.92298	16.9274	0.000999191
FBgn0031515	0.735539	4.96565	66.0435	1.34415e-12
FBgn0031518	0.476185	4.03663	15.8245	0.00159396
FBgn0031522	0.520591	5.14163	12.4098	0.0065677
FBgn0031533	-1.14336	3.10675	21.9939	0.000111688
FBgn0031548	0.334521	4.30428	15.9061	0.00153981
FBgn0031561	0.557688	7.44438	17.7891	0.00069826
FBgn0031562	0.94512	3.3751	25.562	2.41781e-05
FBgn0031590	0.150285	7.165	7.38222	0.0480446
FBgn0031684	-0.279014	6.99513	9.6353	0.0193931
FBgn0031692	-0.576538	4.87257	31.1031	2.61155e-06
FBgn0031700	-0.475522	6.11878	8.33224	0.0329557
FBgn0031703	0.258998	5.86699	11.013	0.0113539
FBgn0031735	0.511467	3.35348	16.1099	0.00141433
FBgn0031737	-0.460265	3.78634	15.743	0.00163628
FBgn0031739	-0.34239	3.01806	8.17034	0.0351473
FBgn0031813	-0.20853	6.5859	7.7247	0.0417929
FBgn0031815	0.180522	6.4284	7.71315	0.0419526
FBgn0031830	-0.352684	8.77146	13.452	0.00426223
FBgn0031854	-0.701014	0.967323	7.55674	0.0447639
FBgn0031869	-0.421088	6.313	21.1344	0.00016368
FBgn0031883	0.224188	7.05941	14.4977	0.00277065
FBgn0031886	-0.585402	2.33061	14.4903	0.00277144
FBgn0031905	0.183806	6.48633	7.30633	0.0494141
FBgn0031908	-0.246447	7.30471	12.0693	0.00754888
FBgn0031912	-0.315679	9.44899	18.9834	0.000408456
FBgn0031913	0.529429	7.19888	32.0147	1.89589e-06
FBgn0031918	-0.505448	2.72207	12.0943	0.00747887
FBgn0031930	-0.793132	2.98067	12.4766	0.00637349
FBgn0031935	0.339545	5.31828	14.4221	0.00283971
FBgn0031937	0.45236	4.79797	14.3082	0.00296619
FBgn0031942	-3.62984	4.78568	28.9387	6.54687e-06
FBgn0031957	0.900109	1.73589	18.1114	0.000600549
FBgn0031968	-0.401047	4.4914	12.0586	0.0075818
FBgn0031973	0.248316	4.84475	7.44603	0.0466862
FBgn0031985	0.201867	6.98252	12.4457	0.00646102
FBgn0032001	0.458039	3.93654	22.1278	0.000106171
FBgn0032006	0.1892	6.84785	9.17866	0.0233999
FBgn0032025	0.241729	7.3754	7.5616	0.0447384
FBgn0032049	-0.303352	10.1243	7.55644	0.0447639
FBgn0032051	-0.329155	3.55551	8.77136	0.0277198
FBgn0032068	-1.27416	5.54962	56.0596	8.4213e-11
FBgn0032072	0.285456	4.39084	7.74024	0.041494
FBgn0032074	0.245472	6.17362	10.0989	0.0162904
FBgn0032075	0.235026	7.86276	14.1678	0.00317906
FBgn0032087	1.02403	6.27182	13.3414	0.00446343
FBgn0032109	0.372872	4.48748	14.5308	0.00273236
FBgn0032123	0.182652	7.86694	10.2018	0.0156412
FBgn0032136	0.424634	8.66682	13.3221	0.00448811
FBgn0032167	0.203141	6.24753	7.55997	0.0447384
FBgn0032216	0.192755	6.37376	9.5396	0.0201273
FBgn0032218	0.215471	6.82143	10.7172	0.0127849
FBgn0032230	-0.268953	3.94745	8.37165	0.0325037
FBgn0032235	0.213829	6.49377	9.66751	0.0190921
FBgn0032258	-0.35141	4.84421	13.7817	0.00370136
FBgn0032264	-0.509433	6.08857	21.9358	0.000114464
FBgn0032265	-0.58253	3.84291	18.0503	0.000618453
FBgn0032266	-0.451566	6.18273	11.8898	0.00809109
FBgn0032285	0.330801	7.55416	8.95827	0.0257357
FBgn0032330	0.266	5.55032	14.0329	0.00334801
FBgn0032367	-0.441506	6.95984	14.4235	0.00283971
FBgn0032373	-0.362131	5.76124	22.4888	8.97094e-05
FBgn0032382	0.556669	6.46652	8.80883	0.0273169
FBgn0032393	0.209264	6.14006	10.4762	0.013959
FBgn0032414	-0.521992	2.10245	10.1667	0.0158872
FBgn0032428	0.445898	3.2989	16.9077	0.00100719
FBgn0032431	0.270852	4.99427	9.24692	0.022748
FBgn0032433	0.570729	6.85677	50.4261	7.02064e-10
FBgn0032451	0.328462	4.9399	15.2143	0.00203264
FBgn0032482	0.239511	8.95064	11.4207	0.00966601
FBgn0032507	1.14935	3.86735	59.0285	2.79205e-11
FBgn0032511	-0.402182	7.44318	18.9565	0.000413084
FBgn0032520	0.187356	7.20263	8.29279	0.0333651
FBgn0032563	0.244381	4.96552	8.40132	0.0321043
FBgn0032587	0.499911	5.37875	15.7034	0.00165704
FBgn0032637	0.245661	6.86643	10.793	0.0123727
FBgn0032643	-0.191328	5.62368	7.57183	0.044538
FBgn0032648	0.272878	6.02951	10.2531	0.015403
FBgn0032652	-0.538194	4.94651	28.9132	6.54687e-06
FBgn0032690	0.238986	4.58891	8.52848	0.0303709
FBgn0032693	-0.315468	3.70211	7.89237	0.0390058
FBgn0032699	0.364665	6.82471	16.9289	0.000999191
FBgn0032713	-0.246913	6.03727	8.54367	0.0302649
FBgn0032726	1.01527	6.16657	9.41057	0.0212583
FBgn0032769	0.209558	5.57366	7.59704	0.0441653
FBgn0032774	0.22285	7.42906	7.76678	0.0410643
FBgn0032782	0.332183	5.27059	12.6455	0.00595624
FBgn0032805	0.411358	2.97614	8.78909	0.0275442
FBgn0032811	-0.427759	2.96914	9.95776	0.0172666
FBgn0032813	-0.413985	3.05218	10.2277	0.0155356
FBgn0032864	0.355651	6.65867	22.8122	7.99016e-05
FBgn0032868	-0.499761	6.09943	11.9863	0.00782846
FBgn0032871	0.349872	2.85827	7.81305	0.0402854
FBgn0032904	0.469958	6.05712	23.2908	6.55574e-05
FBgn0032908	0.957512	4.33177	38.4279	1.11358e-07
FBgn0032910	-0.259374	5.76327	18.3619	0.000533677
FBgn0032913	0.351559	8.1328	17.092	0.000925054
FBgn0032934	0.572745	3.04066	23.508	5.98645e-05
FBgn0032935	0.473993	5.13923	18.5781	0.000485633
FBgn0032965	-0.369483	2.86991	9.3428	0.0218879
FBgn0032966	0.343294	2.97771	7.47491	0.0461634
FBgn0032973	0.572194	2.77245	8.00945	0.0372132
FBgn0033065	-0.934072	8.06132	12.3671	0.00669611
FBgn0033075	0.493453	5.32379	27.6506	1.08794e-05
FBgn0033093	-0.221403	7.37856	7.90532	0.0388631
FBgn0033113	0.338498	4.8047	16.7252	0.00109068
FBgn0033130	0.324114	4.43695	10.2556	0.015403
FBgn0033132	-0.302613	5.91552	9.84114	0.0179651
FBgn0033139	0.343483	4.61107	8.36877	0.0325296
FBgn0033164	-0.294011	5.41434	8.54789	0.0302192
FBgn0033179	0.212089	6.32515	9.31279	0.0221799
FBgn0033188	-0.252539	7.75605	9.79543	0.0183277
FBgn0033194	0.332234	7.78639	10.4093	0.0144097
FBgn0033204	-0.813039	5.92096	23.0455	7.22681e-05
FBgn0033210	-0.346395	2.64985	7.45694	0.0464964
FBgn0033215	-0.737087	2.49827	16.5362	0.00117739
FBgn0033216	-0.915578	4.74211	17.1259	0.000913085
FBgn0033234	-0.61861	3.51382	8.76819	0.0277227
FBgn0033243	0.308597	4.88814	11.132	0.0109113
FBgn0033246	0.338514	10.3864	14.1695	0.00317906
FBgn0033304	0.338784	4.54471	15.1322	0.00210231
FBgn0033351	-0.296176	4.23141	9.21009	0.0231246
FBgn0033365	-0.562127	2.42772	9.34205	0.0218879
FBgn0033373	0.387038	5.49679	26.0813	1.97132e-05
FBgn0033387	0.387564	5.99987	22.0472	0.000109875
FBgn0033391	-0.170812	7.14075	7.50289	0.045639
FBgn0033401	-0.316483	3.97936	12.4784	0.00637349
FBgn0033423	-0.348193	5.01431	13.602	0.00400596
FBgn0033440	0.317557	3.68146	11.0188	0.0113539
FBgn0033446	-0.625229	9.38819	20.8277	0.000186151
FBgn0033453	0.29045	4.3509	9.81021	0.0182163
FBgn0033464	0.541558	5.01655	15.7131	0.00165203
FBgn0033483	0.256406	5.39435	9.90094	0.0176842
FBgn0033491	-0.397407	2.94795	8.68261	0.0288119
FBgn0033524	0.598397	5.1051	46.0071	4.53634e-09
FBgn0033526	0.529529	3.31193	13.4528	0.00426223
FBgn0033557	-0.4665	4.04695	26.2935	1.79628e-05
FBgn0033597	-0.720906	2.1135	12.498	0.00632818
FBgn0033627	1.37509	3.04984	165.596	7.30571e-34
FBgn0033628	0.777108	3.02091	33.5681	9.2723e-07
FBgn0033677	0.365695	4.49894	22.4393	9.16912e-05
FBgn0033690	-0.449058	2.64305	11.2312	0.0104217
FBgn0033696	-0.764135	1.97435	18.6453	0.00047407
FBgn0033698	0.209224	5.70556	10.1236	0.0161017
FBgn0033717	0.229348	7.40099	12.8988	0.00537028
FBgn0033728	-1.27961	5.9529	39.3328	7.40887e-08
FBgn0033730	-1.09706	2.32226	45.6117	5.18067e-09
FBgn0033774	-0.814129	11.1364	9.69423	0.0189236
FBgn0033777	0.291165	6.72257	12.5882	0.00608494
FBgn0033788	0.81807	7.97195	16.6366	0.00113401
FBgn0033807	-0.657209	5.67453	31.8564	2.03353e-06
FBgn0033814	0.316307	6.98527	22.7349	8.24976e-05
FBgn0033818	0.263951	6.63247	11.0143	0.0113539
FBgn0033848	0.312619	6.11251	21.0164	0.000172849
FBgn0033853	0.33451	7.73067	31.657	2.16524e-06
FBgn0033855	-0.844031	1.07149	11.474	0.00946303
FBgn0033872	-0.250473	7.61623	8.30864	0.0332557
FBgn0033873	0.389588	3.23653	7.62551	0.0435961
FBgn0033875	0.390212	6.67106	15.1214	0.00211025
FBgn0033904	-0.473759	2.80479	8.34935	0.0328011
FBgn0033911	-0.255403	4.31674	8.61644	0.0295579
FBgn0033915	-0.271076	6.60473	14.1039	0.00324956
FBgn0033917	-0.407853	3.02065	8.0283	0.0369744
FBgn0033926	1.11889	9.29469	7.58042	0.0444128
FBgn0033951	-0.300344	3.91306	11.5704	0.00912064
FBgn0033961	-0.38906	6.54368	12.9066	0.00537028
FBgn0033978	0.501794	7.2126	12.5781	0.00610664
FBgn0033980	-0.688198	6.69329	25.0468	3.02034e-05
FBgn0034007	0.223816	4.98851	7.62953	0.0435602
FBgn0034010	0.916311	2.20771	8.52857	0.0303709
FBgn0034021	0.279438	5.0729	9.56326	0.019925
FBgn0034031	0.259213	5.77335	12.9612	0.00525784
FBgn0034061	-0.315197	4.38628	9.12308	0.0239307
FBgn0034062	0.234018	3.76292	7.59448	0.0441666
FBgn0034063	0.321439	4.57498	11.2404	0.01042
FBgn0034067	-0.224018	5.6756	11.8372	0.00825694
FBgn0034068	0.190217	6.6722	10.5328	0.0136818
FBgn0034070	-0.270143	5.67248	9.86327	0.01789
FBgn0034075	-0.273933	6.91145	17.3827	0.000819478
FBgn0034085	0.205166	5.77778	9.36861	0.0216742
FBgn0034093	-0.276257	4.8225	11.6479	0.00887185
FBgn0034094	0.327322	4.09625	9.28594	0.0224262
FBgn0034104	0.274615	4.88258	9.70025	0.0188796
FBgn0034117	0.875846	5.92407	64.9672	1.64189e-12
FBgn0034127	0.176633	6.67435	7.82666	0.0401273
FBgn0034136	-0.471285	2.94851	10.2379	0.0154966
FBgn0034151	-0.361596	4.95966	11.8136	0.00830757
FBgn0034153	-0.324649	8.64613	9.53438	0.0201659
FBgn0034160	1.10105	3.70933	9.7729	0.018446
FBgn0034175	0.290724	4.67004	12.2759	0.00690845
FBgn0034179	0.331821	5.4465	20.7766	0.000190531
FBgn0034182	-0.691273	2.67826	20.1563	0.000245005
FBgn0034184	0.336029	5.32809	17.1466	0.000907564
FBgn0034187	0.573146	2.49043	8.58617	0.0298322
FBgn0034199	0.375184	3.80178	8.18596	0.0349262
FBgn0034205	0.281954	6.18482	14.9226	0.00229561
FBgn0034232	-0.377012	2.99406	8.06833	0.0365381
FBgn0034245	-0.431483	7.42703	15.1626	0.00207562
FBgn0034249	0.306144	4.01675	8.84991	0.0269136
FBgn0034253	-0.503791	3.93133	20.4073	0.000220499
FBgn0034267	-0.264201	5.55544	11.9252	0.00798881
FBgn0034276	1.32267	3.95131	29.1013	6.20569e-06
FBgn0034291	-0.967944	4.4219	19.5774	0.000315579
FBgn0034295	0.439536	9.15332	8.23968	0.0341431
FBgn0034312	0.569948	4.24738	17.2313	0.000872248
FBgn0034318	-0.783699	4.41508	26.4268	1.69583e-05
FBgn0034329	0.66027	4.48221	12.5874	0.00608494
FBgn0034364	0.35898	5.059	8.15271	0.0353822
FBgn0034371	0.186512	6.22805	7.70616	0.0420478
FBgn0034382	0.488034	6.67875	12.0894	0.00748844
FBgn0034387	0.238042	5.55087	12.1894	0.00716615
FBgn0034391	-1.35536	1.78196	35.3137	4.20199e-07
FBgn0034394	0.333429	7.9038	12.7961	0.00559685
FBgn0034399	0.276232	4.06145	8.03608	0.0369655
FBgn0034400	0.199705	7.38199	7.97606	0.03771
FBgn0034405	-0.422276	8.11731	13.7208	0.00379168
FBgn0034406	-0.664434	6.24912	57.4205	5.41968e-11
FBgn0034437	1.27798	1.42927	29.3932	5.58703e-06
FBgn0034439	0.296829	4.7405	12.7189	0.00578941
FBgn0034471	-0.547032	6.61895	8.21928	0.0344492
FBgn0034474	-0.332106	8.85798	11.4166	0.00967544
FBgn0034479	0.184192	6.48021	7.94517	0.0382635
FBgn0034480	-0.693434	5.37037	14.9786	0.00224127
FBgn0034487	-0.288363	4.26494	11.9284	0.00798881
FBgn0034494	0.226893	4.98629	7.51034	0.0455522
FBgn0034497	-0.525026	9.70695	9.28881	0.0224262
FBgn0034538	0.401377	5.77752	16.9971	0.00096779
FBgn0034542	0.254632	6.02809	13.2262	0.00470125
FBgn0034553	-0.341825	4.92111	16.4187	0.0012302
FBgn0034576	-0.478753	7.29229	21.2863	0.000153415
FBgn0034582	-1.13105	4.27649	23.2297	6.70871e-05
FBgn0034588	-0.378565	6.75989	30.612	3.24477e-06
FBgn0034605	-0.398649	4.23426	13.3123	0.00450463
FBgn0034612	-0.916833	3.08992	15.7635	0.00162747
FBgn0034618	-0.311007	7.81025	8.70151	0.0285861
FBgn0034634	0.418067	2.72779	10.0293	0.0168105
FBgn0034638	0.254967	7.91389	12.5555	0.00616292
FBgn0034642	-0.358727	3.68013	7.8164	0.0402399
FBgn0034645	-0.352475	7.33689	10.4434	0.0141762
FBgn0034647	1.50371	4.77205	9.66801	0.0190921
FBgn0034659	0.258273	5.69674	7.31588	0.0492507
FBgn0034709	-0.553271	6.70823	26.7828	1.50557e-05
FBgn0034717	0.232926	6.14741	12.9755	0.00522597
FBgn0034736	-0.349112	3.56268	7.94303	0.0382635
FBgn0034741	1.152	1.98589	10.9486	0.0116606
FBgn0034756	1.41544	3.48313	86.5221	7.44802e-17
FBgn0034776	0.406483	4.39462	17.258	0.000866416
FBgn0034838	0.257402	4.3965	8.07945	0.0364198
FBgn0034841	-0.361824	4.64392	12.6685	0.00590399
FBgn0034842	0.255308	6.05767	11.0897	0.0110746
FBgn0034860	-0.232949	6.16263	9.79656	0.0183277
FBgn0034863	0.227697	5.42692	8.83319	0.0270232
FBgn0034866	-1.09884	1.77959	26.5548	1.62444e-05
FBgn0034876	-0.316668	5.32275	15.525	0.00177653
FBgn0034877	-0.362316	9.51235	7.42286	0.0471629
FBgn0034915	0.293997	4.98565	13.751	0.00373727
FBgn0034950	0.397121	3.94858	16.4587	0.00121269
FBgn0034959	-0.277912	4.76016	8.92212	0.0261371
FBgn0034996	-0.723179	1.48137	9.31593	0.022162
FBgn0035006	-2.60601	1.95074	51.6024	4.06992e-10
FBgn0035022	-1.16185	2.51951	13.5352	0.00412408
FBgn0035032	-0.44437	9.26291	14.4171	0.00283971
FBgn0035039	-0.815188	4.43033	36.6239	2.45139e-07
FBgn0035040	-0.639613	3.49357	23.291	6.55574e-05
FBgn0035043	0.272875	5.18224	8.50563	0.0306559
FBgn0035046	-0.287577	6.95867	10.6894	0.0128775
FBgn0035049	0.200146	6.37462	9.54763	0.0200749
FBgn0035076	0.325163	4.77022	7.91003	0.0387964
FBgn0035087	0.324543	9.81778	28.7264	7.07561e-06
FBgn0035090	0.371722	7.06038	22.2513	0.000100331
FBgn0035091	0.380926	6.99628	28.5288	7.53895e-06
FBgn0035094	0.271569	6.74578	11.265	0.0103204
FBgn0035112	-0.35204	3.73316	9.87348	0.0178262
FBgn0035132	0.382014	6.08539	35.6049	3.94733e-07
FBgn0035144	-0.415888	4.4843	8.61992	0.0295501
FBgn0035152	-0.352935	3.18675	7.69027	0.0423264
FBgn0035165	0.178025	7.19615	7.80132	0.0404894
FBgn0035176	1.07794	5.17463	17.7499	0.000705811
FBgn0035206	-0.25702	4.77934	10.3693	0.0146474
FBgn0035241	-0.338314	6.19501	12.9	0.00537028
FBgn0035252	-0.243602	5.62696	8.64384	0.0293339
FBgn0035264	-0.441714	2.42223	7.31109	0.0493162
FBgn0035265	-0.372753	4.22063	14.0418	0.00334031
FBgn0035266	0.263429	6.50403	9.73165	0.018718
FBgn0035287	-0.298251	5.24509	14.94	0.00227888
FBgn0035335	-0.363016	3.99871	12.1531	0.00728661
FBgn0035336	0.289104	3.79095	11.0533	0.0112488
FBgn0035344	0.326754	6.00677	15.7572	0.00162747
FBgn0035374	-0.275467	4.77017	7.55486	0.044772
FBgn0035398	-0.473174	3.30755	8.31932	0.0331457
FBgn0035420	0.236727	6.52984	10.8995	0.0118781
FBgn0035434	0.642197	5.55902	30.0213	4.2654e-06
FBgn0035439	-0.530216	2.6365	8.51	0.0306316
FBgn0035444	0.3111	4.916	9.17067	0.0234815
FBgn0035484	0.532323	7.14896	7.71269	0.0419526
FBgn0035499	0.19349	7.63059	9.42981	0.021075
FBgn0035544	-0.773458	5.45471	26.793	1.50557e-05
FBgn0035583	0.492539	4.98451	30.4832	3.4249e-06
FBgn0035600	-0.400759	9.23786	17.3023	0.00084857
FBgn0035625	0.252314	6.67249	10.6354	0.0131279
FBgn0035656	0.265942	5.66337	13.1166	0.00491468
FBgn0035661	0.246028	7.84257	9.64804	0.0192773
FBgn0035666	-1.05413	4.85447	43.9203	1.07546e-08
FBgn0035667	-0.684643	6.70721	19.2714	0.000361641
FBgn0035670	0.369642	9.43717	10.2475	0.0154333
FBgn0035689	0.443678	3.27282	14.0973	0.00325018
FBgn0035693	0.206155	7.49978	11.7517	0.00852153
FBgn0035694	-0.573787	9.36671	17.3556	0.000829188
FBgn0035696	0.243036	6.17427	11.7662	0.00848833
FBgn0035710	-0.235787	6.60356	8.31467	0.0331978
FBgn0035715	0.247189	5.97083	8.50835	0.0306346
FBgn0035718	-0.731002	2.69825	10.7583	0.0125744
FBgn0035726	0.215477	7.0891	8.31894	0.0331457
FBgn0035730	-0.334046	5.19294	12.817	0.00555135
FBgn0035755	-0.249337	5.10562	8.56546	0.0300019
FBgn0035756	0.402862	3.47711	8.68295	0.0288119
FBgn0035761	0.449671	2.79581	11.0735	0.0111588
FBgn0035767	-0.222296	4.9361	7.80842	0.0403597
FBgn0035791	0.417947	3.73373	11.9302	0.00798881
FBgn0035802	0.204029	6.6194	9.6055	0.0195812
FBgn0035806	0.906685	3.97327	8.08353	0.0363698
FBgn0035817	-0.308305	8.47302	14.852	0.00236075
FBgn0035824	-0.299716	3.46532	7.31871	0.049206
FBgn0035878	-0.2027	6.15287	8.56326	0.0300138
FBgn0035896	-0.271975	5.96015	11.6516	0.00886572
FBgn0035975	0.363788	4.8535	12.8176	0.00555135
FBgn0035976	0.288025	5.93588	10.7377	0.0126724
FBgn0035977	1.07736	2.98059	10.3344	0.0148948
FBgn0035982	-0.245724	7.6003	7.78371	0.0407687
FBgn0035983	0.229619	6.24623	9.96951	0.0171918
FBgn0035995	0.324085	6.0529	10.8129	0.0123054
FBgn0036008	0.261923	5.7543	10.7985	0.0123603
FBgn0036023	1.37154	2.46873	24.696	3.49553e-05
FBgn0036024	1.78329	6.85514	23.1416	6.96294e-05
FBgn0036030	0.454849	7.95527	7.75484	0.041248
FBgn0036038	-0.323434	3.51953	10.1397	0.0160061
FBgn0036044	-1.67398	3.27142	16.8289	0.00104492
FBgn0036059	0.206487	7.14515	8.07201	0.0364914
FBgn0036066	0.505426	2.96382	11.7539	0.00852153
FBgn0036072	0.216026	6.71951	9.73008	0.018718
FBgn0036089	0.348376	3.47847	7.79511	0.0405705
FBgn0036091	0.322949	10.4259	7.5754	0.0444808
FBgn0036094	-0.316364	3.3171	7.48421	0.0459884
FBgn0036110	1.2409	3.16794	19.8268	0.000283847
FBgn0036116	0.235202	5.64907	8.33871	0.032886
FBgn0036152	0.319741	5.90724	10.9053	0.0118696
FBgn0036157	0.439759	4.03799	15.9232	0.00152924
FBgn0036161	0.232417	5.16637	8.92668	0.0260944
FBgn0036169	0.545488	4.09144	19.6175	0.000309961
FBgn0036178	0.57309	3.34515	26.9026	1.44161e-05
FBgn0036196	0.226956	5.85428	9.9753	0.0171725
FBgn0036232	0.269804	7.78343	14.3497	0.00292306
FBgn0036240	0.677804	4.16491	10.2361	0.0154966
FBgn0036262	0.609476	9.19668	11.4429	0.00957479
FBgn0036264	0.948373	3.02656	53.7786	1.61274e-10
FBgn0036266	0.478207	2.50517	9.62513	0.0194458
FBgn0036278	0.269498	5.67587	12.009	0.00775474
FBgn0036285	0.262369	5.74769	8.85671	0.0268364
FBgn0036289	-0.866951	5.80159	26.3183	1.7835e-05
FBgn0036298	0.309959	4.83357	10.0201	0.0168778
FBgn0036309	0.243824	5.85105	7.3594	0.048443
FBgn0036316	0.243323	7.86383	7.99415	0.0374734
FBgn0036328	0.177757	5.9385	7.37761	0.0481028
FBgn0036348	0.235894	5.27153	8.21106	0.0345789
FBgn0036459	0.716359	1.59086	7.5088	0.0455522
FBgn0036461	0.379332	4.54557	13.7519	0.00373727
FBgn0036479	-0.384158	4.19043	17.8942	0.000664234
FBgn0036487	0.214659	5.05438	8.572	0.0299673
FBgn0036490	0.440498	4.17394	18.846	0.000433974
FBgn0036497	0.311796	5.94534	14.8432	0.00236728
FBgn0036498	0.24716	5.58137	9.46171	0.0208069
FBgn0036520	0.377609	3.16806	10.8704	0.0120235
FBgn0036522	0.28095	4.73424	11.4085	0.00970584
FBgn0036536	0.373661	3.48715	9.00633	0.0252283
FBgn0036550	-0.315557	4.01085	8.6839	0.0288119
FBgn0036556	0.286908	6.71197	17.7617	0.000705811
FBgn0036566	0.228958	6.74468	13.3339	0.00446701
FBgn0036599	-1.0609	2.67191	44.3334	9.04685e-09
FBgn0036652	0.219968	6.91984	10.6699	0.0129423
FBgn0036656	-1.8421	3.52284	19.4675	0.00033126
FBgn0036659	-0.423417	5.81076	25.044	3.02034e-05
FBgn0036666	0.182005	6.73285	11.7019	0.00867361
FBgn0036723	0.213603	7.65633	9.98863	0.0171165
FBgn0036732	0.258623	4.95724	9.00574	0.0252283
FBgn0036762	-0.379941	8.66551	13.815	0.00366089
FBgn0036766	1.02284	6.85883	12.8237	0.00554808
FBgn0036767	2.0889	6.34602	24.0198	4.6936e-05
FBgn0036780	-0.602912	1.86428	11.4603	0.00950934
FBgn0036795	-0.409005	4.44955	12.0236	0.00771517
FBgn0036805	0.419899	6.28023	24.3387	4.08936e-05
FBgn0036806	0.32338	5.36374	7.38744	0.0479703
FBgn0036814	0.241614	6.48092	8.17663	0.0350524
FBgn0036827	0.374548	3.50799	9.97521	0.0171725
FBgn0036833	0.239865	7.2441	9.74841	0.0186039
FBgn0036839	-0.361757	3.53299	8.06611	0.0365555
FBgn0036851	-0.800532	1.40345	12.1988	0.00713978
FBgn0036876	-0.739029	4.12209	35.4363	4.07193e-07
FBgn0036881	-1.88022	3.49304	47.8369	1.99724e-09
FBgn0036882	0.214779	8.27571	9.58027	0.019815
FBgn0036916	-0.370808	3.4664	11.5639	0.00914124
FBgn0036927	0.235601	7.57454	10.9966	0.0114152
FBgn0036929	0.243833	4.78577	8.24939	0.0339871
FBgn0036935	-0.366625	4.76561	11.6389	0.00889224
FBgn0036945	0.305503	5.90953	11.2095	0.0105313
FBgn0036985	-1.11082	2.62267	31.4048	2.32779e-06
FBgn0036992	1.19127	7.61317	13.0073	0.00516186
FBgn0036995	1.4485	2.52505	39.8588	5.88591e-08
FBgn0036996	-0.750686	7.52621	17.3858	0.000819478
FBgn0036997	0.543537	4.64126	12.5331	0.00621911
FBgn0037001	-0.335614	8.44925	11.5512	0.00917768
FBgn0037005	-0.453206	2.70535	8.4757	0.0310397
FBgn0037007	0.294008	7.51204	10.1949	0.0156829
FBgn0037012	0.493726	4.8277	20.5316	0.00021007
FBgn0037027	0.197792	5.75218	8.90307	0.0263885
FBgn0037028	-0.214244	4.58149	7.71557	0.0419526
FBgn0037045	-0.434341	2.60185	8.86189	0.0267832
FBgn0037084	0.189506	5.9029	8.63358	0.0294507
FBgn0037102	-0.296612	4.27033	9.70197	0.0188796
FBgn0037115	0.191146	6.33436	7.66863	0.0427768
FBgn0037146	0.191837	8.98979	7.95274	0.0381427
FBgn0037176	0.367075	3.93894	13.4184	0.0043183
FBgn0037186	0.259632	5.5185	9.71745	0.0187931
FBgn0037188	0.277787	4.70051	10.9293	0.011769
FBgn0037200	-0.452535	2.79082	8.10993	0.0360344
FBgn0037207	0.401489	4.71938	22.6557	8.49203e-05
FBgn0037230	0.238381	6.42423	8.05657	0.0366932
FBgn0037236	-0.427886	2.81398	14.6833	0.00255099
FBgn0037254	0.274347	5.24943	12.722	0.00578941
FBgn0037323	-0.9721	5.50041	39.0409	8.28516e-08
FBgn0037363	0.360671	7.34559	17.4046	0.000814125
FBgn0037391	-0.284573	6.26546	11.7081	0.00865579
FBgn0037398	-0.399477	4.96603	22.6896	8.41191e-05
FBgn0037470	0.170588	6.88324	8.58146	0.0298363
FBgn0037486	0.410898	5.76642	25.2504	2.79773e-05
FBgn0037513	0.376346	4.72257	13.485	0.00421532
FBgn0037515	0.497275	5.01555	28.5312	7.53895e-06
FBgn0037518	0.404557	2.88305	10.5457	0.0136184
FBgn0037531	0.430587	2.76292	11.7291	0.00859191
FBgn0037547	0.347303	8.65261	16.5484	0.00117521
FBgn0037548	0.513529	4.74101	29.5409	5.22288e-06
FBgn0037555	0.267876	4.6173	10.2888	0.015203
FBgn0037562	0.553459	3.15436	10.6822	0.0128849
FBgn0037563	0.326633	4.22206	11.6078	0.00898473
FBgn0037574	0.382738	3.61997	11.5793	0.0090974
FBgn0037581	0.292076	5.13515	13.4009	0.00435193
FBgn0037607	0.368284	10.1728	8.73599	0.0281444
FBgn0037608	-0.292259	3.74866	9.13232	0.0238521
FBgn0037611	0.559892	2.30026	11.0498	0.0112488
FBgn0037613	-0.480884	4.57318	18.7775	0.000448577
FBgn0037614	0.319036	3.90345	7.82472	0.0401273
FBgn0037634	-1.32442	1.52278	27.3407	1.23978e-05
FBgn0037635	0.487316	5.41684	10.1706	0.0158745
FBgn0037637	0.268437	8.0832	14.4088	0.00284716
FBgn0037638	0.217891	5.15336	7.40553	0.047587
FBgn0037646	0.389268	3.57013	10.8601	0.0120506
FBgn0037648	0.228928	4.67725	8.86216	0.0267832
FBgn0037660	0.367329	4.00129	20.4075	0.000220499
FBgn0037678	-0.530602	6.04154	23.0094	7.33277e-05
FBgn0037683	0.81681	4.81264	43.8434	1.07546e-08
FBgn0037696	0.576166	2.52535	15.7298	0.00164088
FBgn0037697	0.382733	4.79662	10.8148	0.0123054
FBgn0037714	0.36575	5.7324	14.1258	0.00323365
FBgn0037715	-0.334421	7.04021	15.4198	0.00186713
FBgn0037718	-0.364212	6.01167	26.0289	1.99219e-05
FBgn0037721	-0.314987	3.56892	8.14304	0.0355171
FBgn0037722	0.480507	2.14149	8.4842	0.0309446
FBgn0037727	0.689653	3.70947	32.7202	1.36579e-06
FBgn0037730	0.640157	2.59563	28.8922	6.54687e-06
FBgn0037744	0.215745	6.53571	9.73454	0.0187085
FBgn0037751	0.269559	5.01094	7.99107	0.0375095
FBgn0037763	0.28715	9.01815	18.7482	0.000454224
FBgn0037764	0.506047	7.1621	18.5557	0.000488677
FBgn0037765	0.5569	6.04822	34.378	6.43711e-07
FBgn0037782	-1.79614	5.26137	24.5426	3.74051e-05
FBgn0037807	-0.233748	5.77951	9.77544	0.0184396
FBgn0037847	-0.234201	6.46844	9.81312	0.0182053
FBgn0037862	0.214658	7.28678	9.88355	0.0177967
FBgn0037873	-0.440473	7.9183	19.9502	0.000268608
FBgn0037877	-0.278752	4.79353	11.8456	0.00824165
FBgn0037930	0.263322	4.10673	9.47636	0.0207176
FBgn0037934	0.442119	7.17627	7.28623	0.0498702
FBgn0037949	0.250178	6.18096	15.0885	0.00213496
FBgn0037960	0.370202	2.96963	9.61371	0.0195488
FBgn0037978	0.465269	4.91877	29.0494	6.23442e-06
FBgn0037994	0.506775	6.45019	54.3308	1.30459e-10
FBgn0037996	-2.19468	3.09288	17.4792	0.000790703
FBgn0038009	-0.482137	7.8194	19.2127	0.000368742
FBgn0038033	0.348285	9.17891	17.8419	0.000680935
FBgn0038037	0.226533	8.06429	8.84649	0.0269181
FBgn0038058	0.460551	3.67904	24.476	3.84404e-05
FBgn0038067	-0.32349	5.46027	9.75929	0.0185473
FBgn0038071	0.513716	2.32988	7.8739	0.0392346
FBgn0038072	-0.274189	5.20334	8.44983	0.0314089
FBgn0038083	0.614463	2.29508	10.7077	0.0128216
FBgn0038136	-0.516288	5.8585	27.1951	1.27917e-05
FBgn0038147	0.735468	7.18883	16.4828	0.00120278
FBgn0038158	1.41578	1.41748	54.9023	1.05041e-10
FBgn0038165	-0.321841	3.34808	8.13609	0.0355451
FBgn0038172	0.366869	6.07109	8.01452	0.037192
FBgn0038181	-0.677747	10.8133	46.1375	4.4013e-09
FBgn0038211	0.28255	5.33118	13.4616	0.00425429
FBgn0038224	-0.269448	8.20579	7.76378	0.041103
FBgn0038235	-0.385034	2.95995	8.98344	0.0254435
FBgn0038256	0.198547	6.97646	7.75228	0.0412769
FBgn0038271	-0.285529	10.0211	9.84951	0.017932
FBgn0038274	-0.354812	4.00624	11.8768	0.00813699
FBgn0038286	-0.340198	6.68635	33.8595	8.29327e-07
FBgn0038293	-0.334011	8.1828	10.2185	0.0155582
FBgn0038299	0.517788	3.93286	13.4932	0.00420373
FBgn0038337	0.667589	5.99461	48.4921	1.62496e-09
FBgn0038341	-0.3766	5.57547	12.1396	0.00732958
FBgn0038363	-0.29734	4.59766	8.02481	0.0370089
FBgn0038366	-0.545003	1.86692	9.79027	0.0183614
FBgn0038376	0.145496	6.91167	7.57942	0.0444128
FBgn0038395	0.212982	8.44565	11.126	0.0109113
FBgn0038398	-0.341482	6.29492	15.068	0.00215404
FBgn0038400	-0.265079	7.15986	10.9152	0.0118315
FBgn0038416	-0.386938	3.68928	9.20256	0.0231786
FBgn0038421	-0.224648	6.34286	11.4669	0.00948718
FBgn0038422	-0.436473	4.31545	14.7421	0.00248369
FBgn0038427	0.186822	5.83844	7.71345	0.0419526
FBgn0038439	0.541949	1.66703	8.77608	0.0276947
FBgn0038449	0.748858	5.72665	27.7376	1.05625e-05
FBgn0038450	0.355825	7.9697	26.0005	1.99728e-05
FBgn0038458	0.341954	3.32288	7.35887	0.048443
FBgn0038463	0.728059	5.74581	11.3869	0.00979517
FBgn0038479	-0.799054	1.22087	10.6994	0.0128367
FBgn0038481	-0.316396	4.71399	7.87816	0.0392093
FBgn0038482	-0.912712	2.30976	23.968	4.79945e-05
FBgn0038484	-0.592394	4.61574	12.5973	0.00607063
FBgn0038506	0.618492	2.25501	15.16	0.00207562
FBgn0038516	-0.562532	3.9118	13.6724	0.00387783
FBgn0038533	0.278765	5.24258	13.1821	0.00478889
FBgn0038567	0.283701	5.52831	11.8281	0.00826466
FBgn0038584	-0.295533	3.67382	7.95682	0.038085
FBgn0038592	0.384442	3.54133	10.1654	0.0158872
FBgn0038613	-0.45454	5.00094	29.1068	6.20569e-06
FBgn0038691	0.333589	2.93782	9.20491	0.0231696
FBgn0038700	-0.309934	5.5674	11.752	0.00852153
FBgn0038702	0.636728	10.1643	14.1424	0.00321656
FBgn0038709	0.231493	5.79269	7.53892	0.0450255
FBgn0038721	0.195347	6.19589	8.00125	0.0373546
FBgn0038733	-0.536667	5.57003	28.1275	9.06962e-06
FBgn0038734	-0.507409	2.70215	12.691	0.00585047
FBgn0038738	0.257196	7.94351	14.4566	0.00281109
FBgn0038752	-0.339928	5.19062	14.662	0.0025722
FBgn0038756	0.468571	5.14883	21.039	0.000171428
FBgn0038763	-0.346971	5.89763	16.1172	0.00141375
FBgn0038790	-0.451672	7.69481	13.1305	0.00488582
FBgn0038820	-1.12181	8.09777	33.8217	8.34777e-07
FBgn0038842	0.228414	5.58689	10.8143	0.0123054
FBgn0038845	-0.684915	4.731	35.5178	4.06639e-07
FBgn0038865	0.719698	6.17686	23.6804	5.52289e-05
FBgn0038871	-0.396105	3.57729	12.1111	0.00742187
FBgn0038909	0.369276	6.35737	20.2652	0.000234322
FBgn0038914	1.12921	5.48221	13.945	0.00347463
FBgn0038918	-0.244978	6.35375	7.5045	0.0456296
FBgn0038922	-0.250245	9.11467	12.0774	0.00752633
FBgn0038925	-0.196822	7.37829	7.54289	0.0450081
FBgn0038943	-0.837386	1.72137	12.6203	0.006005
FBgn0038944	0.334458	4.29896	9.00855	0.0252283
FBgn0038957	0.29541	6.15902	13.7932	0.00368492
FBgn0038972	0.496772	4.66757	19.7164	0.000296124
FBgn0038973	-0.456006	2.93677	7.86112	0.0394271
FBgn0038979	0.33089	4.13182	10.4798	0.013959
FBgn0038981	-0.23009	5.77803	9.66825	0.0190921
FBgn0038986	-0.401499	5.17578	20.0036	0.00026203
FBgn0039003	0.22229	4.81902	8.08816	0.0363044
FBgn0039022	0.461544	4.27986	16.1268	0.00140973
FBgn0039029	0.336556	4.60647	14.1182	0.00323547
FBgn0039045	-0.641441	4.11116	19.3344	0.000351989
FBgn0039051	-0.540527	5.12129	31.2902	2.39534e-06
FBgn0039083	0.232304	6.40667	11.5775	0.0090974
FBgn0039084	0.565932	5.31393	44.7845	7.40965e-09
FBgn0039091	-1.2061	3.62204	15.6894	0.00166248
FBgn0039099	0.398288	4.99375	12.7933	0.00559701
FBgn0039107	-0.771035	3.56533	25.724	2.27069e-05
FBgn0039108	0.884418	3.27106	31.6272	2.16524e-06
FBgn0039112	-0.407905	7.80254	16.0107	0.00146968
FBgn0039153	-0.317136	3.60676	8.03306	0.0369655
FBgn0039154	-0.762178	3.10876	23.2526	6.65817e-05
FBgn0039161	-0.614315	2.40205	8.75739	0.0278626
FBgn0039177	-0.336425	5.30001	14.3171	0.00295746
FBgn0039184	0.363008	6.45395	21.2083	0.00015861
FBgn0039203	0.565572	5.91852	15.7359	0.00163902
FBgn0039207	0.18126	5.87851	7.77804	0.0408383
FBgn0039209	0.391966	7.25606	15.3711	0.00190711
FBgn0039226	0.243037	4.65564	7.86238	0.0394271
FBgn0039228	0.354895	5.36749	20.0886	0.000251857
FBgn0039251	0.192262	6.54266	8.78483	0.0275853
FBgn0039264	-0.675767	1.67567	10.3901	0.0145451
FBgn0039269	-0.251543	4.48176	10.0054	0.0169782
FBgn0039290	0.472111	4.32085	21.5744	0.000135968
FBgn0039308	-0.639646	5.88576	24.9222	3.15428e-05
FBgn0039311	-1.15821	6.93623	53.412	1.82209e-10
FBgn0039312	-0.506285	7.5915	16.6896	0.00110875
FBgn0039316	0.488386	4.3846	20.2538	0.000234322
FBgn0039321	-0.467437	6.14818	36.7157	2.3793e-07
FBgn0039331	0.234326	5.50295	8.03947	0.0369579
FBgn0039339	0.273586	4.37891	9.39977	0.0213644
FBgn0039358	-0.25699	8.88881	11.9234	0.00798881
FBgn0039378	-0.720858	1.9444	15.7806	0.00162453
FBgn0039415	0.923568	2.34584	21.5734	0.000135968
FBgn0039449	0.295367	3.89734	9.46796	0.020762
FBgn0039452	1.5545	6.906	24.9425	3.13663e-05
FBgn0039467	-0.295024	3.58705	9.22547	0.0229926
FBgn0039470	-1.59305	3.38615	24.2827	4.17067e-05
FBgn0039472	-1.68751	3.46416	14.1275	0.00323365
FBgn0039481	-1.08542	2.30163	19.1775	0.000374334
FBgn0039485	0.273483	5.07219	7.93135	0.038483
FBgn0039488	0.439033	3.22043	15.4212	0.00186713
FBgn0039489	-0.506222	2.3882	10.8688	0.0120235
FBgn0039492	0.170967	7.23112	9.07537	0.0244556
FBgn0039521	0.411816	6.70634	21.5639	0.000136135
FBgn0039528	0.239764	6.48466	12.2886	0.00689024
FBgn0039532	0.182554	6.50722	9.86864	0.0178555
FBgn0039536	-0.23066	6.26557	7.52301	0.0453504
FBgn0039562	-0.309461	8.30948	16.6337	0.00113401
FBgn0039564	0.551943	3.78833	14.8726	0.00233947
FBgn0039566	0.246295	4.0773	7.61813	0.0437441
[truncated: 410 more rows]

## Sheet: TableS1-pop.8
Name	Diff (logFC)	Avg. (logCPM)	LR	padj
[truncated: 2,638 more rows]

[truncated: 14 more sheets: TableS1-pop.9, TableS1-pop.10, TableS2-pop.4, TableS2-pop.5, TableS2-pop.6, TableS2-pop.7, TableS2-pop.8, TableS2-pop.9, TableS3-pop.4, TableS3-pop.5, TableS3-pop.6, TableS3-pop.7, TableS3-pop.8, TableS3-pop.9]
